# Supplementary material for: Poly[bis­(1H-imidazole)(μ3-7-oxabicyclo­[2.2.1]heptane-2,3-dicarboxyl­ato)cadmium(II)]
Source: Acta Crystallogr Sect E Struct Rep Online. 2009 Jun 17;65(Pt 7):m782. doi: 10.1107/S1600536809021801 (PMC2969310; doi:10.1107/S1600536809021801)
Supplement: Supplementary file 1 [file e-65-0m782-sup1.cif]

##############################################################################
###                                                                        ###
###        Electronic paper (Acta Crystallographica Section E)             ###
###                                                                        ###
##############################################################################
#                                                                            #
# This CIF contains the data in a paper accepted for publication in Acta     #
# Crystallographica Section E. It conforms to the requirements of Notes      #
# for Authors for Section E, and has been peer reviewed under the auspices   #
# of the IUCr Commission on Journals.                                        #
#                                                                            #
# Full details of the Crystallographic Information File format               #
# are given in the paper "The Crystallographic Information File (CIF):       #
# a New Standard Archive File for Crystallography" by S. R. Hall, F. H.      #
# Allen and I. D. Brown [Acta Cryst. (1991), A47, 655-685].                  #
#                                                                            #
# The current version of the core CIF dictionary is obtainable from          #
# ftp://ftp.iucr.org/pub/cif_core.dic. The current version number is 2.4.    #
#                                                                            #
# Software is freely available for graphical display of the structure(s) in  #
# this CIF.  For information consult the CIF home page http://www.iucr.org/  #
# cif/home.html                                                              #
#                                                                            #
# This file may be used for bona fide research purposes within the           #
# scientific community so long as proper attribution is given to the journal # 
# article from which it was obtained.                                        #
#                                                                            #
##############################################################################
                                             
data_I
_audit_creation_method     SHELXL-97
_chemical_name_systematic
;
Poly[bis(1<i>H</i>-imidazole)(\m~3~-7-oxabicyclo[2.2.1]heptane-2,3-
dicarboxylato)cadmium(II)]
;
_chemical_name_common     ?
_chemical_formula_moiety     'C14 H16 Cd N4 O5'
_chemical_formula_sum     'C14 H16 Cd N4 O5'
_chemical_formula_iupac     '[Cd (C8 H8 O5) (C3 H4 N2)2]'
_chemical_formula_weight     432.71
_chemical_melting_point     ?
_symmetry_cell_setting     monoclinic
_symmetry_space_group_name_H-M     'P 21/c'
_symmetry_space_group_name_Hall     '-P 2ybc'
loop_
    _symmetry_equiv_pos_as_xyz
    'x, y, z'
    '-x, y+1/2, -z+1/2'
    '-x, -y, -z'
    'x, -y-1/2, z-1/2'
_cell_length_a     12.5374(16)
_cell_length_b     9.6596(13)
_cell_length_c     14.1635(17)
_cell_angle_alpha     90.00
_cell_angle_beta     112.761(7)
_cell_angle_gamma     90.00
_cell_volume     1581.7(3)
_cell_formula_units_Z     4
_cell_measurement_reflns_used     3164
_cell_measurement_theta_min     1.76
_cell_measurement_theta_max     25.00
_cell_measurement_temperature     296(2)
_exptl_crystal_description     block
_exptl_crystal_colour     colourless
_exptl_crystal_size_max     0.115
_exptl_crystal_size_mid     0.062
_exptl_crystal_size_min     0.050
_exptl_crystal_density_diffrn     1.817
_exptl_crystal_density_meas     ?
_exptl_crystal_density_method     'not measured'
_exptl_crystal_F_000     864
_exptl_absorpt_coefficient_mu     1.414
_exptl_absorpt_correction_type     multi-scan
_exptl_absorpt_process_details     '(SADABS; Sheldrick, 1996)'
_exptl_absorpt_correction_T_min     0.900
_exptl_absorpt_correction_T_max     0.932
_exptl_special_details
;
;
_diffrn_ambient_temperature     296(2)
_diffrn_radiation_type     MoK\a
_diffrn_radiation_wavelength     0.71073
_diffrn_radiation_source     'fine-focus sealed tube'
_diffrn_radiation_monochromator     graphite
_diffrn_measurement_device_type     'Bruker APEXII area-detector'
_diffrn_measurement_method     \w
_diffrn_detector_area_resol_mean     ?
_diffrn_reflns_number     10791
_diffrn_reflns_av_R_equivalents     0.0345
_diffrn_reflns_av_sigmaI/netI     0.0355
_diffrn_reflns_theta_min     1.76
_diffrn_reflns_theta_max     25.00
_diffrn_reflns_theta_full     25.00
_diffrn_measured_fraction_theta_max     0.998
_diffrn_measured_fraction_theta_full     0.998
_diffrn_reflns_limit_h_min     -14
_diffrn_reflns_limit_h_max     13
_diffrn_reflns_limit_k_min     -9
_diffrn_reflns_limit_k_max     11
_diffrn_reflns_limit_l_min     -16
_diffrn_reflns_limit_l_max     16
_diffrn_standards_number     ?
_diffrn_standards_interval_count     ?
_diffrn_standards_interval_time     ?
_diffrn_standards_decay_%     0
_refine_special_details
;
Refinement of <i>F</i>^2^ against ALL reflections. The weighted <i>R</i>-factor
<i>wR</i> and goodness of fit <i>S</i> are based on <i>F</i>^2^, conventional
<i>R</i>-factors <i>R</i> are based on <i>F</i>, with <i>F</i> set to zero for
negative <i>F</i>^2^. The threshold expression of <i>F</i>^2^ >
\s(<i>F</i>^2^) is used only for calculating <i>R</i>-factors(gt) <i>etc</i>.
and is not relevant to the choice of reflections for refinement.
<i>R</i>-factors based on <i>F</i>^2^ are statistically about twice as large
as those based on <i>F</i>, and <i>R</i>- factors based on ALL data will be
even larger.
;
_reflns_number_total     2777
_reflns_number_gt     2310
_reflns_threshold_expression     I>2\s(I)
_refine_ls_structure_factor_coef     Fsqd
_refine_ls_matrix_type     full
_refine_ls_R_factor_all     0.0860
_refine_ls_R_factor_gt     0.0746
_refine_ls_wR_factor_gt     0.2094
_refine_ls_wR_factor_ref     0.2160
_refine_ls_goodness_of_fit_ref     1.050
_refine_ls_restrained_S_all     1.060
_refine_ls_number_reflns     2777
_refine_ls_number_parameters     217
_refine_ls_number_restraints     234
_refine_ls_hydrogen_treatment     constr
_refine_ls_weighting_scheme     calc
_refine_ls_weighting_details
        'calc w=1/[\s^2^(Fo^2^)+(0.1141P)^2^+20.9278P] where P=(Fo^2^+2Fc^2^)/3'
_atom_sites_solution_hydrogens     geom
_atom_sites_solution_primary     direct
_atom_sites_solution_secondary     difmap
_refine_ls_shift/su_max     0.000
_refine_ls_shift/su_mean     0.000
_refine_diff_density_max     2.920
_refine_diff_density_min     -1.262
_refine_ls_extinction_method     none
_refine_ls_extinction_coef     ?
loop_
    _atom_type_symbol
    _atom_type_description
    _atom_type_scat_dispersion_real
    _atom_type_scat_dispersion_imag
    _atom_type_scat_source
    'C' 'C' 0.0033 0.0016
                         'International Tables Vol C Tables 4.2.6.8 and 6.1.1.4'
    'H' 'H' 0.0000 0.0000
                         'International Tables Vol C Tables 4.2.6.8 and 6.1.1.4'
    'N' 'N' 0.0061 0.0033
                         'International Tables Vol C Tables 4.2.6.8 and 6.1.1.4'
    'O' 'O' 0.0106 0.0060
                         'International Tables Vol C Tables 4.2.6.8 and 6.1.1.4'
    'Cd' 'Cd' -0.8075 1.2024
                         'International Tables Vol C Tables 4.2.6.8 and 6.1.1.4'
_computing_data_collection     'APEX2 (Bruker, 2006)'
_computing_cell_refinement     'SAINT (Bruker, 2006)'
_computing_data_reduction     'SAINT (Bruker, 2006)'
_computing_structure_solution     'SHELXS97 (Sheldrick, 2008)'
_computing_structure_refinement     'SHELXL97 (Sheldrick, 2008)'
_computing_molecular_graphics     'SHELXTL (Sheldrick, 2008)'
_computing_publication_material     'SHELXL97 (Sheldrick, 2008)'
loop_
    _atom_site_type_symbol
    _atom_site_label
    _atom_site_fract_x
    _atom_site_fract_y
    _atom_site_fract_z
    _atom_site_U_iso_or_equiv
    _atom_site_adp_type
    _atom_site_calc_flag
    _atom_site_refinement_flags
    _atom_site_occupancy
    _atom_site_disorder_assembly
    _atom_site_disorder_group
    Cd Cd1 0.56124(6) 0.12069(7) 0.41461(5) 0.0343(3) Uani d . 1 . .
    C C1 0.3497(10) -0.0468(14) 0.3258(10) 0.054(2) Uani d U 1 . .
    C C2 0.2845(10) -0.2300(14) 0.1484(11) 0.057(2) Uani d U 1 . .
    C C3 0.2272(12) -0.0995(16) 0.2847(13) 0.072(2) Uani d U 1 . .
    H H3A 0.2224 -0.1610 0.3380 0.086 Uiso calc R 1 . .
    C C4 0.1928(11) -0.1894(18) 0.1877(12) 0.073(2) Uani d U 1 . .
    H H4A 0.1672 -0.2772 0.2066 0.088 Uiso calc R 1 . .
    C C5 0.1415(13) -0.0051(18) 0.2677(13) 0.083(3) Uani d U 1 . .
    H H5A 0.1617 0.0762 0.3126 0.099 Uiso calc R 1 . .
    C C6 0.0917(13) -0.1236(17) 0.1263(14) 0.080(3) Uani d U 1 . .
    H H6A 0.0743 -0.1363 0.0532 0.096 Uiso calc R 1 . .
    C C7 0.0267(13) -0.0946(18) 0.2649(14) 0.083(3) Uani d U 1 . .
    H H7A 0.0478 -0.1647 0.3180 0.100 Uiso calc R 1 . .
    H H7B -0.0321 -0.0346 0.2715 0.100 Uiso calc R 1 . .
    C C8 -0.0141(13) -0.1606(19) 0.1553(13) 0.081(3) Uani d U 1 . .
    H H8A -0.0851 -0.1187 0.1084 0.097 Uiso calc R 1 . .
    H H8B -0.0246 -0.2599 0.1573 0.097 Uiso calc R 1 . .
    C C9 0.7916(10) -0.0684(14) 0.4431(9) 0.054(3) Uani d U 1 . .
    H H9A 0.8443 -0.0022 0.4815 0.064 Uiso calc R 1 . .
    C C10 0.8193(11) -0.1875(15) 0.4113(10) 0.060(3) Uani d U 1 . .
    H H10A 0.8935 -0.2187 0.4231 0.072 Uiso calc R 1 . .
    C C11 0.6339(10) -0.1723(13) 0.3608(9) 0.051(2) Uani d U 1 . .
    H H11A 0.5560 -0.1953 0.3299 0.061 Uiso calc R 1 . .
    C C12 0.3507(10) 0.3209(13) 0.4170(9) 0.050(2) Uani d U 1 . .
    H H12A 0.3139 0.2518 0.4388 0.060 Uiso calc R 1 . .
    C C13 0.3119(11) 0.4481(13) 0.3898(10) 0.055(3) Uani d U 1 . .
    H H13A 0.2432 0.4845 0.3897 0.066 Uiso calc R 1 . .
    C C14 0.4742(10) 0.4295(13) 0.3745(9) 0.050(2) Uani d U 1 . .
    H H14A 0.5396 0.4509 0.3616 0.060 Uiso calc R 1 . .
    N N1 0.4556(8) 0.3092(9) 0.4073(6) 0.0389(19) Uani d . 1 . .
    N N2 0.3900(9) 0.5160(10) 0.3620(8) 0.055(3) Uani d . 1 . .
    H H2A 0.3849 0.5999 0.3404 0.066 Uiso calc R 1 . .
    N N3 0.6737(7) -0.0577(9) 0.4109(6) 0.0385(19) Uani d . 1 . .
    N N4 0.7219(10) -0.2529(10) 0.3601(8) 0.058(3) Uani d . 1 . .
    H H4B 0.7153 -0.3326 0.3313 0.070 Uiso calc R 1 . .
    O O1 0.1232(10) 0.0205(13) 0.1600(10) 0.102(3) Uani d U 1 . .
    O O2 0.3853(6) 0.0273(8) 0.2739(6) 0.0493(16) Uani d U 1 . .
    O O3 0.4150(8) -0.0683(11) 0.4176(6) 0.064(2) Uani d U 1 . .
    O O4 0.2664(7) -0.2321(9) 0.0572(7) 0.0558(18) Uani d U 1 . .
    O O5 0.3769(6) -0.2772(8) 0.2164(5) 0.0425(15) Uani d U 1 . .
loop_
    _atom_site_aniso_label
    _atom_site_aniso_U_11
    _atom_site_aniso_U_22
    _atom_site_aniso_U_33
    _atom_site_aniso_U_12
    _atom_site_aniso_U_13
    _atom_site_aniso_U_23
    Cd1 0.0361(5) 0.0323(5) 0.0371(5) 0.0007(3) 0.0170(3) 0.0026(3)
    C1 0.042(4) 0.063(4) 0.067(4) -0.001(3) 0.032(3) -0.023(4)
    C2 0.039(4) 0.064(5) 0.076(5) -0.007(4) 0.032(4) -0.028(4)
    C3 0.049(4) 0.082(5) 0.089(5) -0.006(4) 0.031(4) -0.034(4)
    C4 0.048(4) 0.083(5) 0.091(5) -0.003(4) 0.029(4) -0.035(4)
    C5 0.059(4) 0.087(5) 0.095(5) -0.004(4) 0.023(4) -0.029(4)
    C6 0.054(4) 0.085(5) 0.094(5) -0.004(4) 0.021(4) -0.030(4)
    C7 0.055(5) 0.097(5) 0.097(5) -0.004(4) 0.029(4) -0.030(5)
    C8 0.055(4) 0.091(5) 0.096(5) -0.003(4) 0.028(4) -0.032(5)
    C9 0.041(5) 0.056(6) 0.060(5) 0.011(5) 0.014(4) 0.002(5)
    C10 0.047(5) 0.064(6) 0.067(6) 0.016(5) 0.018(5) 0.001(5)
    C11 0.043(4) 0.052(5) 0.057(5) 0.006(4) 0.020(4) -0.001(4)
    C12 0.044(5) 0.053(5) 0.064(5) 0.003(4) 0.033(4) 0.000(4)
    C13 0.051(5) 0.052(5) 0.068(6) 0.007(5) 0.029(5) 0.003(5)
    C14 0.050(5) 0.050(5) 0.057(5) -0.002(5) 0.029(4) 0.001(5)
    N1 0.049(5) 0.030(4) 0.041(4) -0.001(4) 0.021(4) -0.003(4)
    N2 0.071(7) 0.032(5) 0.065(6) 0.014(5) 0.031(5) 0.013(4)
    N3 0.037(5) 0.037(5) 0.041(5) 0.003(4) 0.015(4) 0.001(4)
    N4 0.087(8) 0.038(5) 0.054(6) 0.017(5) 0.031(5) -0.007(4)
    O1 0.081(5) 0.090(6) 0.109(6) 0.012(5) 0.006(5) 0.000(5)
    O2 0.046(3) 0.050(4) 0.060(4) 0.001(3) 0.029(3) 0.006(3)
    O3 0.066(5) 0.086(5) 0.046(4) 0.018(4) 0.028(3) 0.004(4)
    O4 0.050(4) 0.055(4) 0.060(4) 0.011(3) 0.019(3) -0.002(3)
    O5 0.045(3) 0.042(4) 0.046(3) 0.003(3) 0.024(3) -0.005(3)
_geom_special_details
;
All e.s.d.'s (except the e.s.d. in the dihedral angle between two l.s. planes)
are estimated using the full covariance matrix. The cell e.s.d.'s are taken
into account individually in the estimation of e.s.d.'s in distances, angles
and torsion angles; correlations between e.s.d.'s in cell parameters are only
used when they are defined by crystal symmetry. An approximate (isotropic)
treatment of cell e.s.d.'s is used for estimating e.s.d.'s involving l.s.
planes.
;
loop_
    _geom_bond_atom_site_label_1
    _geom_bond_atom_site_label_2
    _geom_bond_site_symmetry_2
    _geom_bond_distance
    _geom_bond_publ_flag
    Cd1 N1 . 2.230(9) ?
    Cd1 N3 . 2.240(9) ?
    Cd1 O3 3_656 2.333(8) ?
    Cd1 O5 2_655 2.476(7) ?
    Cd1 O4 2_655 2.487(8) ?
    Cd1 O2 . 2.500(8) ?
    Cd1 O3 . 2.599(10) ?
    C1 O2 . 1.226(15) ?
    C1 O3 . 1.258(15) ?
    C1 C3 . 1.506(17) ?
    C2 O4 . 1.222(15) ?
    C2 O5 . 1.271(15) ?
    C2 C4 . 1.510(17) ?
    C3 C5 . 1.36(2) ?
    C3 C4 . 1.540(19) ?
    C3 H3A . 0.9800 ?
    C4 C6 . 1.38(2) ?
    C4 H4A . 0.9800 ?
    C5 O1 . 1.47(2) ?
    C5 C7 . 1.67(2) ?
    C5 H5A . 0.9800 ?
    C6 O1 . 1.476(18) ?
    C6 C8 . 1.57(2) ?
    C6 H6A . 0.9800 ?
    C7 C8 . 1.57(2) ?
    C7 H7A . 0.9700 ?
    C7 H7B . 0.9700 ?
    C8 H8A . 0.9700 ?
    C8 H8B . 0.9700 ?
    C9 C10 . 1.329(18) ?
    C9 N3 . 1.372(14) ?
    C9 H9A . 0.9300 ?
    C10 N4 . 1.316(17) ?
    C10 H10A . 0.9300 ?
    C11 N3 . 1.305(15) ?
    C11 N4 . 1.354(15) ?
    C11 H11A . 0.9300 ?
    C12 C13 . 1.323(18) ?
    C12 N1 . 1.379(14) ?
    C12 H12A . 0.9300 ?
    C13 N2 . 1.357(16) ?
    C13 H13A . 0.9300 ?
    C14 N1 . 1.306(15) ?
    C14 N2 . 1.304(15) ?
    C14 H14A . 0.9300 ?
    N2 H2A . 0.8600 ?
    N4 H4B . 0.8600 ?
    O3 Cd1 3_656 2.333(8) ?
    O4 Cd1 2_645 2.487(8) ?
    O5 Cd1 2_645 2.476(7) ?
loop_
    _geom_angle_atom_site_label_1
    _geom_angle_atom_site_label_2
    _geom_angle_atom_site_label_3
    _geom_angle_site_symmetry_1
    _geom_angle_site_symmetry_3
    _geom_angle
    _geom_angle_publ_flag
    N1 Cd1 N3 . . 174.2(3) ?
    N1 Cd1 O3 . 3_656 93.7(3) ?
    N3 Cd1 O3 . 3_656 91.4(3) ?
    N1 Cd1 O5 . 2_655 89.6(3) ?
    N3 Cd1 O5 . 2_655 84.6(3) ?
    O3 Cd1 O5 3_656 2_655 153.7(3) ?
    N1 Cd1 O4 . 2_655 90.2(3) ?
    N3 Cd1 O4 . 2_655 85.8(3) ?
    O3 Cd1 O4 3_656 2_655 101.5(3) ?
    O5 Cd1 O4 2_655 2_655 52.3(3) ?
    N1 Cd1 O2 . . 86.1(3) ?
    N3 Cd1 O2 . . 94.2(3) ?
    O3 Cd1 O2 3_656 . 117.3(3) ?
    O5 Cd1 O2 2_655 . 89.0(2) ?
    O4 Cd1 O2 2_655 . 141.1(3) ?
    N1 Cd1 O3 . . 99.5(3) ?
    N3 Cd1 O3 . . 85.1(3) ?
    O3 Cd1 O3 3_656 . 69.1(4) ?
    O5 Cd1 O3 2_655 . 136.0(3) ?
    O4 Cd1 O3 2_655 . 166.8(3) ?
    O2 Cd1 O3 . . 49.4(3) ?
    O2 C1 O3 . . 118.3(11) ?
    O2 C1 C3 . . 121.3(13) ?
    O3 C1 C3 . . 120.1(13) ?
    O4 C2 O5 . . 122.5(10) ?
    O4 C2 C4 . . 122.5(13) ?
    O5 C2 C4 . . 114.5(12) ?
    C5 C3 C1 . . 117.4(13) ?
    C5 C3 C4 . . 106.9(13) ?
    C1 C3 C4 . . 115.3(11) ?
    C5 C3 H3A . . 105.4 ?
    C1 C3 H3A . . 105.4 ?
    C4 C3 H3A . . 105.4 ?
    C6 C4 C2 . . 122.0(16) ?
    C6 C4 C3 . . 100.0(12) ?
    C2 C4 C3 . . 119.0(11) ?
    C6 C4 H4A . . 104.6 ?
    C2 C4 H4A . . 104.6 ?
    C3 C4 H4A . . 104.6 ?
    C3 C5 O1 . . 95.3(13) ?
    C3 C5 C7 . . 105.8(14) ?
    O1 C5 C7 . . 106.0(12) ?
    C3 C5 H5A . . 115.8 ?
    O1 C5 H5A . . 115.8 ?
    C7 C5 H5A . . 115.8 ?
    C4 C6 O1 . . 99.4(12) ?
    C4 C6 C8 . . 113.0(16) ?
    O1 C6 C8 . . 106.1(13) ?
    C4 C6 H6A . . 112.5 ?
    O1 C6 H6A . . 112.5 ?
    C8 C6 H6A . . 112.5 ?
    C8 C7 C5 . . 100.5(13) ?
    C8 C7 H7A . . 111.7 ?
    C5 C7 H7A . . 111.7 ?
    C8 C7 H7B . . 111.7 ?
    C5 C7 H7B . . 111.7 ?
    H7A C7 H7B . . 109.4 ?
    C7 C8 C6 . . 100.4(12) ?
    C7 C8 H8A . . 111.7 ?
    C6 C8 H8A . . 111.7 ?
    C7 C8 H8B . . 111.7 ?
    C6 C8 H8B . . 111.7 ?
    H8A C8 H8B . . 109.5 ?
    C10 C9 N3 . . 110.0(12) ?
    C10 C9 H9A . . 125.0 ?
    N3 C9 H9A . . 125.0 ?
    N4 C10 C9 . . 107.1(11) ?
    N4 C10 H10A . . 126.5 ?
    C9 C10 H10A . . 126.5 ?
    N3 C11 N4 . . 110.6(11) ?
    N3 C11 H11A . . 124.7 ?
    N4 C11 H11A . . 124.7 ?
    C13 C12 N1 . . 107.8(11) ?
    C13 C12 H12A . . 126.1 ?
    N1 C12 H12A . . 126.1 ?
    C12 C13 N2 . . 107.9(11) ?
    C12 C13 H13A . . 126.1 ?
    N2 C13 H13A . . 126.1 ?
    N1 C14 N2 . . 111.8(10) ?
    N1 C14 H14A . . 124.1 ?
    N2 C14 H14A . . 124.1 ?
    C14 N1 C12 . . 105.7(10) ?
    C14 N1 Cd1 . . 124.0(7) ?
    C12 N1 Cd1 . . 129.4(8) ?
    C14 N2 C13 . . 106.8(10) ?
    C14 N2 H2A . . 126.6 ?
    C13 N2 H2A . . 126.6 ?
    C11 N3 C9 . . 104.6(10) ?
    C11 N3 Cd1 . . 123.6(7) ?
    C9 N3 Cd1 . . 131.1(8) ?
    C10 N4 C11 . . 107.7(10) ?
    C10 N4 H4B . . 126.1 ?
    C11 N4 H4B . . 126.1 ?
    C6 O1 C5 . . 95.3(13) ?
    C1 O2 Cd1 . . 98.4(7) ?
    C1 O3 Cd1 . 3_656 149.9(8) ?
    C1 O3 Cd1 . . 92.7(8) ?
    Cd1 O3 Cd1 3_656 . 110.9(4) ?
    C2 O4 Cd1 . 2_645 92.6(7) ?
    C2 O5 Cd1 . 2_645 91.9(6) ?
loop_
    _geom_torsion_atom_site_label_1
    _geom_torsion_atom_site_label_2
    _geom_torsion_atom_site_label_3
    _geom_torsion_atom_site_label_4
    _geom_torsion_site_symmetry_1
    _geom_torsion_site_symmetry_2
    _geom_torsion_site_symmetry_3
    _geom_torsion_site_symmetry_4
    _geom_torsion
    _geom_torsion_publ_flag
    O2 C1 C3 C5 . . . . -67.4(19) ?
    O3 C1 C3 C5 . . . . 106.4(18) ?
    O2 C1 C3 C4 . . . . 60.1(19) ?
    O3 C1 C3 C4 . . . . -126.2(15) ?
    O4 C2 C4 C6 . . . . -15(2) ?
    O5 C2 C4 C6 . . . . 173.5(13) ?
    O4 C2 C4 C3 . . . . -140.1(15) ?
    O5 C2 C4 C3 . . . . 48(2) ?
    C5 C3 C4 C6 . . . . 3.3(19) ?
    C1 C3 C4 C6 . . . . -129.2(15) ?
    C5 C3 C4 C2 . . . . 138.9(16) ?
    C1 C3 C4 C2 . . . . 6(2) ?
    C1 C3 C5 O1 . . . . 91.7(15) ?
    C4 C3 C5 O1 . . . . -39.6(16) ?
    C1 C3 C5 C7 . . . . -160.0(14) ?
    C4 C3 C5 C7 . . . . 68.7(17) ?
    C2 C4 C6 O1 . . . . -99.0(17) ?
    C3 C4 C6 O1 . . . . 34.8(16) ?
    C2 C4 C6 C8 . . . . 149.0(14) ?
    C3 C4 C6 C8 . . . . -77.2(16) ?
    C3 C5 C7 C8 . . . . -76.9(17) ?
    O1 C5 C7 C8 . . . . 23.5(16) ?
    C5 C7 C8 C6 . . . . 10.1(16) ?
    C4 C6 C8 C7 . . . . 65.5(17) ?
    O1 C6 C8 C7 . . . . -42.4(17) ?
    N3 C9 C10 N4 . . . . -0.3(15) ?
    N1 C12 C13 N2 . . . . 0.7(14) ?
    N2 C14 N1 C12 . . . . -0.4(13) ?
    N2 C14 N1 Cd1 . . . . 169.4(8) ?
    C13 C12 N1 C14 . . . . -0.2(13) ?
    C13 C12 N1 Cd1 . . . . -169.3(8) ?
    N3 Cd1 N1 C14 . . . . -18(3) ?
    O3 Cd1 N1 C14 3_656 . . . 131.6(9) ?
    O5 Cd1 N1 C14 2_655 . . . -22.2(9) ?
    O4 Cd1 N1 C14 2_655 . . . 30.1(9) ?
    O2 Cd1 N1 C14 . . . . -111.2(9) ?
    O3 Cd1 N1 C14 . . . . -158.9(9) ?
    N3 Cd1 N1 C12 . . . . 150(3) ?
    O3 Cd1 N1 C12 3_656 . . . -61.1(10) ?
    O5 Cd1 N1 C12 2_655 . . . 145.1(9) ?
    O4 Cd1 N1 C12 2_655 . . . -162.7(9) ?
    O2 Cd1 N1 C12 . . . . 56.1(9) ?
    O3 Cd1 N1 C12 . . . . 8.4(10) ?
    N1 C14 N2 C13 . . . . 0.8(14) ?
    C12 C13 N2 C14 . . . . -0.9(14) ?
    N4 C11 N3 C9 . . . . -0.4(13) ?
    N4 C11 N3 Cd1 . . . . 171.2(7) ?
    C10 C9 N3 C11 . . . . 0.4(14) ?
    C10 C9 N3 Cd1 . . . . -170.3(9) ?
    N1 Cd1 N3 C11 . . . . -105(3) ?
    O3 Cd1 N3 C11 3_656 . . . 105.9(9) ?
    O5 Cd1 N3 C11 2_655 . . . -100.2(9) ?
    O4 Cd1 N3 C11 2_655 . . . -152.6(9) ?
    O2 Cd1 N3 C11 . . . . -11.6(9) ?
    O3 Cd1 N3 C11 . . . . 37.0(9) ?
    N1 Cd1 N3 C9 . . . . 64(3) ?
    O3 Cd1 N3 C9 3_656 . . . -84.9(10) ?
    O5 Cd1 N3 C9 2_655 . . . 69.0(10) ?
    O4 Cd1 N3 C9 2_655 . . . 16.6(10) ?
    O2 Cd1 N3 C9 . . . . 157.6(10) ?
    O3 Cd1 N3 C9 . . . . -153.8(10) ?
    C9 C10 N4 C11 . . . . 0.0(15) ?
    N3 C11 N4 C10 . . . . 0.2(14) ?
    C4 C6 O1 C5 . . . . -60.7(15) ?
    C8 C6 O1 C5 . . . . 56.7(14) ?
    C3 C5 O1 C6 . . . . 60.4(13) ?
    C7 C5 O1 C6 . . . . -47.8(13) ?
    O3 C1 O2 Cd1 . . . . -11.1(12) ?
    C3 C1 O2 Cd1 . . . . 162.8(10) ?
    N1 Cd1 O2 C1 . . . . -99.8(7) ?
    N3 Cd1 O2 C1 . . . . 86.1(7) ?
    O3 Cd1 O2 C1 3_656 . . . -7.6(8) ?
    O5 Cd1 O2 C1 2_655 . . . 170.6(7) ?
    O4 Cd1 O2 C1 2_655 . . . 174.6(7) ?
    O3 Cd1 O2 C1 . . . . 6.2(7) ?
    O2 C1 O3 Cd1 . . . 3_656 153.0(13) ?
    C3 C1 O3 Cd1 . . . 3_656 -21(2) ?
    O2 C1 O3 Cd1 . . . . 10.5(11) ?
    C3 C1 O3 Cd1 . . . . -163.4(10) ?
    N1 Cd1 O3 C1 . . . . 70.6(7) ?
    N3 Cd1 O3 C1 . . . . -105.8(7) ?
    O3 Cd1 O3 C1 3_656 . . . 160.9(9) ?
    O5 Cd1 O3 C1 2_655 . . . -28.7(8) ?
    O4 Cd1 O3 C1 2_655 . . . -152.6(11) ?
    O2 Cd1 O3 C1 . . . . -6.0(6) ?
    N1 Cd1 O3 Cd1 . . . 3_656 -90.3(4) ?
    N3 Cd1 O3 Cd1 . . . 3_656 93.3(4) ?
    O3 Cd1 O3 Cd1 3_656 . . 3_656 0.0 ?
    O5 Cd1 O3 Cd1 2_655 . . 3_656 170.4(3) ?
    O4 Cd1 O3 Cd1 2_655 . . 3_656 46.5(14) ?
    O2 Cd1 O3 Cd1 . . . 3_656 -166.9(5) ?
    O5 C2 O4 Cd1 . . . 2_645 9.0(13) ?
    C4 C2 O4 Cd1 . . . 2_645 -162.4(13) ?
    O4 C2 O5 Cd1 . . . 2_645 -9.0(13) ?
    C4 C2 O5 Cd1 . . . 2_645 163.0(11) ?
loop_
    _geom_hbond_atom_site_label_D
    _geom_hbond_atom_site_label_H
    _geom_hbond_atom_site_label_A
    _geom_hbond_site_symmetry_A
    _geom_hbond_distance_DH
    _geom_hbond_distance_HA
    _geom_hbond_distance_DA
    _geom_hbond_angle_DHA
    _geom_hbond_publ_flag
    N2 H2A O5 1_565 0.8600 2.0900 2.830(12) 144.00 yes
    N4 H4B O1 2_645 0.8600 2.4400 3.012(17) 125.00 yes
    N4 H4B O2 2_645 0.8600 2.0500 2.818(13) 149.00 yes
    C6 H6A O4 . 0.9800 2.5600 2.92(2) 101.00 yes
    C11 H11A O5 . 0.9300 2.3400 3.239(15) 164.00 yes
    C14 H14A O2 2_655 0.9300 2.5500 3.358(15) 145.00 yes
    C12 H12A Cg5 3_656 0.93 2.76 3.565(14) 145 yes
data_global
_journal_date_recd_electronic     2009-05-31
_journal_date_accepted     2009-06-09
_journal_name_full     'Acta Crystallographica, Section E'
_journal_year     2009
_journal_volume     65
_journal_issue      7
_journal_page_first     m782
_journal_page_last     m782
_journal_paper_category     QM
_journal_coeditor_code     AT2804
_publ_contact_author_name     'Qiu-Yue Lin'
_publ_contact_author_address
;
  Zhejiang Key Laboratory for Reactive Chemistry on Solid Surfaces,
  Institute of Physical Chemistry,
  Zhejiang Normal University,
  Jinhua, Zhejiang 321004,
  People's Republic of China
  College of Chemistry and Life Science,
  Zhejiang Normal University,
  Jinhua 321004, Zhejiang,
  People's Republic of China
;
_publ_contact_author_email     'sky51@zjnu.cn'
_publ_contact_author_fax     '86-579-82282269'
_publ_contact_author_phone     '86-579-82283353'
_publ_section_title
;\
Poly[bis(1<i>H</i>-imidazole)(\m~3~-7-oxabicyclo[2.2.1]heptane-2,3-\
dicarboxylato)cadmium(II)]
;
loop_
    _publ_author_name
    _publ_author_address
    'Na Wang'
;
  Zhejiang Key Laboratory for Reactive Chemistry on Solid Surfaces,
  Institute of Physical Chemistry,
  Zhejiang Normal University,
  Jinhua, Zhejiang 321004,
  People's Republic of China
and
  College of Chemistry and Life Science,
  Zhejiang Normal University,
  Jinhua 321004, Zhejiang,
  People's Republic of China
;
    'Yan-Jun Wang'
;
  Zhejiang Key Laboratory for Reactive Chemistry on Solid Surfaces,
  Institute of Physical Chemistry,
  Zhejiang Normal University,
  Jinhua, Zhejiang 321004,
  People's Republic of China
and
  College of Chemistry and Life Science,
  Zhejiang Normal University,
  Jinhua 321004, Zhejiang,
  People's Republic of China
;
    'Qiu-Yue Lin'
;
  Zhejiang Key Laboratory for Reactive Chemistry on Solid Surfaces,
  Institute of Physical Chemistry,
  Zhejiang Normal University,
  Jinhua, Zhejiang 321004,
  People's Republic of China
and
  College of Chemistry and Life Science,
  Zhejiang Normal University,
  Jinhua 321004, Zhejiang,
  People's Republic of China
;
_publ_section_synopsis     .
