# Supplementary material for: Poly[bis­(1H-imidazole)(μ3-7-oxabicyclo­[2.2.1]heptane-2,3-dicarboxyl­ato)cadmium(II)]
Source: Acta Crystallogr Sect E Struct Rep Online. 2009 Jun 17;65(Pt 7):m782. doi: 10.1107/S1600536809021801 (PMC2969310; doi:10.1107/S1600536809021801)
Supplement: Supplementary file 2 [file e-65-0m782-Isup2.hkl]

# 
# h,k,l, Fc-squared, Fo-squared, sigma(Fo-squared) and status flag 
# 
data_I
_shelx_title ' a in P2(1)/c' 
_shelx_refln_list_code          4 
_shelx_F_calc_maximum      246.51 
_exptl_crystal_F_000       864.00 
_reflns_d_resolution_high  0.8409 
 
loop_ 
 _symmetry_equiv_pos_as_xyz 
 'x, y, z' 
 '-x, y+1/2, -z+1/2' 
 '-x, -y, -z' 
 'x, -y-1/2, z-1/2' 
 
_cell_length_a    12.5374 
_cell_length_b     9.6596 
_cell_length_c    14.1635 
_cell_angle_alpha  90.000 
_cell_angle_beta  112.761 
_cell_angle_gamma  90.000 
 
_shelx_F_squared_multiplier     1.000 
 
loop_ 
 _refln_index_h 
 _refln_index_k 
 _refln_index_l 
 _refln_F_squared_calc 
 _refln_F_squared_meas 
 _refln_F_squared_sigma 
 _refln_observed_status 
   1   0   0    60765.34    57077.29    896.63 o 
   2   0   0     3142.05     3184.22     70.56 o 
   3   0   0       25.86       45.22     10.58 o 
   4   0   0     2169.71     2671.64     62.09 o 
   5   0   0     6186.47     6687.07    103.37 o 
   6   0   0     4625.34     3494.79     62.76 o 
   7   0   0     7582.15     8408.58    117.65 o 
   8   0   0     4179.74     4295.94     97.97 o 
   9   0   0     4321.30     4217.64    103.13 o 
  10   0   0     1653.64     1663.80     68.95 o 
  11   0   0     1403.14     1855.52     92.05 o 
  12   0   0      223.67      323.89     81.59 o 
  13   0   0      104.04       97.01     68.47 o 
   1   1   0     3184.48     6566.41     79.52 o 
   2   1   0     3375.87     1469.57     45.03 o 
   3   1   0     6707.07     8864.87     86.80 o 
   4   1   0     8862.34     9198.24    103.87 o 
   5   1   0    10227.03     8241.59     92.05 o 
   6   1   0     1596.70     1895.17     33.11 o 
   7   1   0       76.18      150.43     14.26 o 
   8   1   0      204.24      319.36     24.44 o 
   9   1   0      507.09      507.23     34.74 o 
  10   1   0      499.03      337.60     30.08 o 
  11   1   0      833.30      854.66     60.57 o 
  12   1   0      895.66     1163.03     95.32 o 
  13   1   0      592.30      529.47    111.05 o 
   0   2   0     1023.54      198.75      9.25 o 
   1   2   0      211.16     1207.55     25.40 o 
   2   2   0     2997.14     2999.59     43.55 o 
   3   2   0      451.00       18.98      5.75 o 
   4   2   0     5365.56     2915.05     60.52 o 
   5   2   0      166.30      898.62     32.18 o 
   6   2   0       34.69       62.32      9.75 o 
   7   2   0        3.40       99.05     13.11 o 
   8   2   0        4.30       12.49     11.50 o 
   9   2   0      435.43      494.05     32.03 o 
  10   2   0        8.36       16.41     21.70 o 
  11   2   0      680.51      698.54     50.44 o 
  12   2   0       11.48       13.20     28.89 o 
  13   2   0       28.28        0.00     47.44 o 
   1   3   0      105.73       59.14     10.18 o 
   2   3   0     4039.35     4854.87     64.17 o 
   3   3   0    16978.25    15647.95    171.49 o 
   4   3   0    11907.97    12217.25    110.33 o 
   5   3   0    10355.19    10147.17    115.85 o 
   6   3   0     2342.33     2083.31     38.20 o 
   7   3   0      706.66      873.15     28.05 o 
   8   3   0       11.32       84.40     14.03 o 
   9   3   0      279.74      343.61     37.64 o 
  10   3   0     1389.09     1472.54     69.03 o 
  11   3   0     1738.93     1779.75     78.61 o 
  12   3   0     1277.17     1139.01     72.74 o 
  13   3   0      496.92      443.30    130.70 o 
   0   4   0     3061.22     2582.20     65.18 o 
   1   4   0     6615.17     6752.37     82.81 o 
   2   4   0    19083.13    18785.21    198.63 o 
   3   4   0     4332.51     5604.35     84.07 o 
   4   4   0      981.41      941.89     22.43 o 
   5   4   0     1985.40     2382.81     41.69 o 
   6   4   0     2794.14     2373.96     39.56 o 
   7   4   0     2817.42     3022.30     52.28 o 
   8   4   0     7149.26     7091.60    141.91 o 
   9   4   0     5858.70     5313.88    305.05 o 
  10   4   0     1581.55     1826.93     83.64 o 
  11   4   0      284.99      260.99     46.97 o 
  12   4   0       14.82       33.22     41.54 o 
   1   5   0      860.19      850.02     22.96 o 
   2   5   0      327.93      417.11     18.38 o 
   3   5   0     1906.30     1909.41     35.69 o 
   4   5   0     2367.89     3059.98     48.20 o 
   5   5   0     2464.23     2775.93     66.28 o 
   6   5   0     2512.78     2585.96     77.95 o 
   7   5   0      866.30     1008.23     70.08 o 
   8   5   0      171.54       87.53     32.24 o 
   9   5   0      583.94      502.20     56.93 o 
  10   5   0      674.93      665.77     69.10 o 
  11   5   0      233.87      209.67     48.43 o 
  12   5   0      106.65       37.04     42.35 o 
   0   6   0      591.28      641.73     31.64 o 
   1   6   0      552.85      616.41     19.85 o 
   2   6   0      126.75      204.25     16.34 o 
   3   6   0       20.86       18.27     11.34 o 
   4   6   0     1285.28     1314.34     51.98 o 
   5   6   0      117.92      316.37     31.36 o 
   6   6   0      397.66      461.13     38.26 o 
   7   6   0      185.42      144.15     32.16 o 
   8   6   0      216.01      170.07     40.13 o 
   9   6   0       44.06       55.47     34.36 o 
  10   6   0        0.57       15.58     34.71 o 
  11   6   0        9.07        0.00     33.97 o 
   1   7   0     2796.35     2891.54    120.06 o 
   2   7   0     3308.81     3538.32    102.48 o 
   3   7   0     4805.24     4888.38    106.73 o 
   4   7   0     3161.96     3015.19     71.05 o 
   5   7   0     2358.97     2179.40     70.23 o 
   6   7   0     1194.80     1455.61     60.76 o 
   7   7   0      488.70      357.93     95.29 o 
   8   7   0       47.47       72.15     83.75 o 
   9   7   0       22.38       47.71     35.90 o 
  10   7   0      312.49      243.37     52.75 o 
   0   8   0     2874.66     2834.97    135.85 o 
   1   8   0     2130.73     2046.47     82.20 o 
   2   8   0     1728.62     1723.22    111.63 o 
   3   8   0      489.71      490.43     47.99 o 
   4   8   0        4.72       43.66     24.55 o 
   5   8   0      168.68      211.48     37.14 o 
   6   8   0     2700.09     3091.43    155.24 o 
   7   8   0     2533.45     2698.66    147.01 o 
   8   8   0      743.89      829.67     79.89 o 
   9   8   0      555.84      661.23     73.61 o 
   1   9   0      187.56      275.95     41.74 o 
   2   9   0      590.73      720.89     64.62 o 
   3   9   0      881.52      890.42     64.12 o 
   4   9   0     1039.85      905.25     67.24 o 
   5   9   0      629.39      885.53     94.36 o 
   6   9   0      350.22      198.22     58.75 o 
   7   9   0      179.42      114.91     54.95 o 
   8   9   0       60.18       48.45     54.14 o 
   0  10   0       80.17       50.86     42.92 o 
   1  10   0       94.32      122.75     34.95 o 
   2  10   0      288.21      276.19     57.60 o 
   3  10   0      241.64      279.82     46.65 o 
   4  10   0        4.45       13.00     43.33 o 
   5  10   0      112.23       54.72     46.09 o 
   6  10   0       70.39       82.68     58.40 o 
   1  11   0      388.37      365.88     56.91 o 
   2  11   0      688.77      766.38     71.58 o 
   3  11   0      707.44      734.95     99.37 o 
 -14   1   1      553.65      534.12     78.97 o 
 -13   1   1      461.18      492.19     71.77 o 
 -12   1   1      244.25      237.25     50.29 o 
 -11   1   1       70.41      115.22     40.82 o 
 -10   1   1      518.61      726.75     44.30 o 
  -9   1   1     1090.45     1156.06     56.91 o 
  -8   1   1     6090.30     5947.60     74.25 o 
  -7   1   1     8643.24     8109.67     84.86 o 
  -6   1   1     6625.80     7529.09     89.59 o 
  -5   1   1    15040.35    14156.17    137.93 o 
  -4   1   1     2499.90     2743.73     43.58 o 
  -3   1   1      163.79       68.80      8.14 o 
  -2   1   1     4564.44     2682.58     33.42 o 
  -1   1   1    18515.88    15025.86    139.22 o 
   0   1   1    10851.50    11382.39    124.60 o 
   1   1   1     8422.13     9945.01    408.02 o 
   2   1   1    19131.92    14098.13    136.15 o 
   3   1   1     3008.15     4539.73     50.15 o 
   4   1   1     1256.40      867.32     22.43 o 
   5   1   1       80.80      204.59     12.42 o 
   6   1   1       69.77       21.41      7.68 o 
   7   1   1       65.88      139.60     16.05 o 
   8   1   1     2334.32     2305.08     50.01 o 
   9   1   1     3219.96     3233.02     63.65 o 
  10   1   1     1324.37     1469.85     52.64 o 
  11   1   1      600.52      654.73     54.56 o 
  12   1   1      165.40      192.52     40.18 o 
  13   1   1        0.23       35.19     44.77 o 
 -13   2   1      744.90      717.49    101.87 o 
 -12   2   1     1564.58     1697.52    258.44 o 
 -11   2   1     2470.73     2372.09     85.72 o 
 -10   2   1     4107.33     4269.00    110.72 o 
  -9   2   1      792.33      662.78     46.58 o 
  -8   2   1     1041.73     1125.28     37.51 o 
  -7   2   1      204.63      356.06     18.70 o 
  -6   2   1      933.21      940.79     26.92 o 
  -5   2   1    10559.08    11281.63    195.09 o 
  -4   2   1     9251.35     9466.45    115.43 o 
  -3   2   1    36280.69    35743.19    323.32 o 
  -2   2   1    36653.45    40319.61    358.75 o 
  -1   2   1    17285.39    15326.84    222.51 o 
   0   2   1     2946.62     2838.62     77.06 o 
   1   2   1     3319.04     2995.00     54.95 o 
   2   2   1     6135.57     5723.55     72.17 o 
   3   2   1     9329.54     9412.81    101.98 o 
   4   2   1    20781.93    21490.68    167.72 o 
   5   2   1    14217.82    13025.82    113.31 o 
   6   2   1    15373.10    16718.35    143.20 o 
   7   2   1     7596.45     6897.87     86.04 o 
   8   2   1     1128.89     1315.07     53.05 o 
   9   2   1      115.32      216.16     23.73 o 
  10   2   1      215.87      213.36     47.06 o 
  11   2   1      837.16      988.29     56.03 o 
  12   2   1      759.18      850.87     66.27 o 
  13   2   1      840.05      952.59     72.86 o 
 -13   3   1      342.48      361.13     65.60 o 
 -12   3   1      174.56      241.72     51.49 o 
 -11   3   1       56.15      134.53     33.03 o 
 -10   3   1      129.28       82.28     27.20 o 
  -9   3   1     1753.87     1774.95     67.62 o 
  -8   3   1     1460.85     1587.60     45.49 o 
  -7   3   1     2239.56     2569.93     79.69 o 
  -6   3   1     3694.53     3365.95     45.94 o 
  -5   3   1     1085.00     1519.39     26.94 o 
  -4   3   1     5255.62     4824.47     57.84 o 
  -3   3   1     2865.14     3893.20     50.92 o 
  -2   3   1        4.55       33.29      9.58 o 
  -1   3   1      734.74      901.97     21.98 o 
   0   3   1     3426.27     3419.97     41.92 o 
   1   3   1    12540.44    13018.69    154.91 o 
   2   3   1    10179.30    10041.57     95.03 o 
   3   3   1    17993.67    18951.10    155.23 o 
   4   3   1     1428.59     1193.22     23.43 o 
   5   3   1      704.37      618.43     22.45 o 
   6   3   1      321.13      486.73     29.04 o 
   7   3   1     1219.84     1233.99     33.52 o 
   8   3   1     1056.37      828.12     39.75 o 
   9   3   1      134.99      162.11     24.71 o 
  10   3   1      747.45      969.25     60.93 o 
  11   3   1      417.73      300.59     41.86 o 
  12   3   1      305.84      323.76     47.59 o 
 -13   4   1        0.27        0.00     62.32 o 
 -12   4   1       76.82      154.55     72.27 o 
 -11   4   1      244.34      279.17     48.85 o 
 -10   4   1       16.01       19.32     24.97 o 
  -9   4   1        0.05      135.76     28.10 o 
  -8   4   1      185.17      148.45     23.95 o 
  -7   4   1      203.73      264.00     25.23 o 
  -6   4   1       43.73       34.94      8.93 o 
  -5   4   1       17.29       55.95      8.08 o 
  -4   4   1       54.73       66.45     11.63 o 
  -3   4   1      839.90      509.56     16.50 o 
  -2   4   1       31.68       90.18     11.10 o 
  -1   4   1      116.91      256.87     10.99 o 
   0   4   1      141.77      106.39     13.93 o 
   1   4   1      387.75      121.79     13.29 o 
   2   4   1       62.86      153.25      9.13 o 
   3   4   1      155.77      256.40     14.54 o 
   4   4   1      534.35      325.68     17.49 o 
   5   4   1      549.52      867.16     27.89 o 
   6   4   1      421.67      468.79     20.39 o 
   7   4   1       38.60       92.68     18.02 o 
   8   4   1      146.58      130.01     26.84 o 
   9   4   1       58.30       34.40     23.77 o 
  10   4   1       29.53       27.84     26.08 o 
  11   4   1       69.36       14.84     29.97 o 
  12   4   1        3.15       97.43     45.30 o 
 -12   5   1       58.79       64.90     67.90 o 
 -11   5   1        3.09       46.40     46.61 o 
 -10   5   1      219.32      254.50     47.04 o 
  -9   5   1      904.32     1027.19    101.64 o 
  -8   5   1     1780.42     1738.78     66.36 o 
  -7   5   1     4569.08     4418.46    102.26 o 
  -6   5   1     8504.51     8246.54    144.88 o 
  -5   5   1     2638.24     3227.96     64.57 o 
  -4   5   1      829.45      664.06     21.65 o 
  -3   5   1       10.90       17.73      8.46 o 
  -2   5   1     1440.82     1009.21     26.85 o 
  -1   5   1     5846.47     6773.66     74.40 o 
   0   5   1    12086.24    12099.63    105.70 o 
   1   5   1    10785.70     9305.81     86.27 o 
   2   5   1     2982.55     3851.50     46.48 o 
   3   5   1     1950.17     1747.90     28.88 o 
   4   5   1     1942.88     1692.17     28.85 o 
   5   5   1       24.93      216.06     14.65 o 
   6   5   1        2.59       48.57     18.28 o 
   7   5   1     1180.24     1293.81     70.44 o 
   8   5   1     1798.26     1977.83    170.03 o 
   9   5   1     2377.80     2537.54    133.15 o 
  10   5   1     1332.15     1675.00    114.47 o 
  11   5   1      568.59      421.25     61.66 o 
  12   5   1      244.34      329.88     61.16 o 
 -12   6   1      770.12      669.24    120.78 o 
 -11   6   1     1435.22     1565.41    259.27 o 
 -10   6   1     1984.56     1960.04     99.95 o 
  -9   6   1     2516.69     2988.46    116.73 o 
  -8   6   1     2586.98     2968.81    111.20 o 
  -7   6   1      130.90      156.80     27.34 o 
  -6   6   1      655.48      600.85     41.30 o 
  -5   6   1     4039.25     4272.16     86.20 o 
  -4   6   1     8863.89     9922.67    131.40 o 
  -3   6   1     5739.42     4916.53     79.02 o 
  -2   6   1     5777.58     6360.40    102.95 o 
  -1   6   1     8630.55     9256.99    140.42 o 
   0   6   1     2635.30     2417.40     41.69 o 
   1   6   1      190.68      200.21     14.83 o 
   2   6   1      869.86      835.95     27.18 o 
   3   6   1      725.46     1112.56     32.52 o 
   4   6   1     2531.02     1874.24     48.16 o 
   5   6   1     3691.40     3576.96    138.59 o 
   6   6   1     1912.37     1947.76     81.21 o 
   7   6   1     2532.56     1931.14    139.27 o 
   8   6   1     1358.86     1564.51     83.15 o 
   9   6   1      148.90      342.32     58.17 o 
  10   6   1        1.48       15.76     35.21 o 
  11   6   1      173.66      181.00     50.80 o 
 -11   7   1        0.41       64.43     45.65 o 
 -10   7   1       94.62       67.45     39.68 o 
  -9   7   1       73.09       28.70     34.35 o 
  -8   7   1      293.41      361.84    133.03 o 
  -7   7   1     1499.55     1555.94     65.59 o 
  -6   7   1      860.83      933.43     94.41 o 
  -5   7   1      512.30      581.09     41.19 o 
  -4   7   1        6.64       20.85     14.06 o 
  -3   7   1       76.11      202.35     23.03 o 
  -2   7   1      112.98      114.64     21.15 o 
  -1   7   1     1587.39     1785.21     70.37 o 
   0   7   1     1046.26     1381.31     61.82 o 
   1   7   1     1872.22     1738.22    119.62 o 
   2   7   1     1931.96     2236.23     80.67 o 
   3   7   1      774.04      554.29     80.24 o 
   4   7   1     1038.47      734.62     44.57 o 
   5   7   1      692.65      694.29     58.52 o 
   6   7   1      115.01      118.94     49.20 o 
   7   7   1      612.26      724.00    127.19 o 
   8   7   1      768.99      472.78    164.42 o 
   9   7   1      371.57      264.44     50.09 o 
  10   7   1      582.38      510.31    108.78 o 
 -10   8   1       86.16       60.02     44.45 o 
  -9   8   1       91.38       32.80     36.96 o 
  -8   8   1       25.12       33.14     33.37 o 
  -7   8   1       10.27       79.43     33.73 o 
  -6   8   1       77.85       77.26     35.24 o 
  -5   8   1       42.22       31.29     24.17 o 
  -4   8   1      137.95       76.31     28.88 o 
  -3   8   1      252.79      283.31     39.82 o 
  -2   8   1      441.48      423.22     50.86 o 
  -1   8   1       78.23       23.71     21.73 o 
   0   8   1        7.73       50.17     22.55 o 
   1   8   1       59.80       73.74     50.15 o 
   2   8   1       73.97       24.16     20.51 o 
   3   8   1      582.21      529.54     49.01 o 
   4   8   1      465.30      540.07     70.60 o 
   5   8   1       44.90       66.11     38.90 o 
   6   8   1        6.69       42.23     41.83 o 
   7   8   1       20.72       11.62     37.46 o 
   8   8   1       45.22       14.56     46.49 o 
   9   8   1       18.05       25.80     40.80 o 
  -8   9   1      703.23      590.36     93.62 o 
  -7   9   1      785.90      776.78     98.97 o 
  -6   9   1      698.02      608.18     59.71 o 
  -5   9   1      892.35      649.94     60.19 o 
  -4   9   1      602.47      686.84     60.21 o 
  -3   9   1       56.73       63.87     28.84 o 
  -2   9   1      234.70      332.33     69.02 o 
  -1   9   1     1223.85     1372.52     92.84 o 
   0   9   1     1061.77      863.89     63.19 o 
   1   9   1     1594.88     1641.86     79.26 o 
   2   9   1     3386.56     3387.84    114.51 o 
   3   9   1     2133.91     2755.80    144.25 o 
   4   9   1      965.71      985.88     95.69 o 
   5   9   1       18.69       57.54     41.08 o 
   6   9   1      148.55      356.98     71.46 o 
   7   9   1      530.06      333.50     75.09 o 
   8   9   1      565.65      398.29     80.56 o 
  -7  10   1       13.74       39.47     51.10 o 
  -6  10   1       67.71      114.22     55.18 o 
  -5  10   1       87.59       23.58     32.34 o 
  -4  10   1      708.56      473.94     87.00 o 
  -3  10   1     1252.05     1683.03     90.67 o 
  -2  10   1     1665.05     1802.36     88.37 o 
  -1  10   1     2007.69     2161.96     96.51 o 
   0  10   1     1586.10     1548.28    143.19 o 
   1  10   1      337.52      300.16     47.21 o 
   2  10   1        0.97       33.89     42.81 o 
   3  10   1      601.17      633.17     87.40 o 
   4  10   1     1771.14     2096.74    137.29 o 
   5  10   1     1473.69     1351.78    120.43 o 
   6  10   1      710.94      829.37    102.71 o 
  -4  11   1      119.29      134.29     45.80 o 
  -3  11   1        0.87        0.00     32.08 o 
  -2  11   1      150.76      148.08     43.89 o 
  -1  11   1      272.37      372.91     80.38 o 
   0  11   1      287.39      182.80     62.95 o 
   1  11   1      416.52      348.00     78.20 o 
   2  11   1      323.35      307.15     74.28 o 
   3  11   1      139.64       94.08     55.35 o 
 -14   0   2      915.58      924.78    134.24 o 
 -13   0   2     2837.34     2600.73    180.62 o 
 -11   0   2      846.44      793.99    106.16 o 
 -10   0   2       31.35       59.15     48.16 o 
  -9   0   2       96.80      143.55     26.07 o 
  -8   0   2     6271.11     7163.71    103.76 o 
  -7   0   2     6428.95     5705.73    102.02 o 
  -6   0   2    23194.53    25368.19    358.22 o 
  -5   0   2     4814.39     3978.57     84.52 o 
  -4   0   2     2005.39     2070.04     93.88 o 
  -3   0   2      258.93      710.84     26.31 o 
  -2   0   2     1299.46      388.53     58.29 o 
   0   0   2       36.99       66.46      9.15 o 
   1   0   2    50772.10    43503.87    781.71 o 
   2   0   2     1466.67     2676.59     41.92 o 
   3   0   2     9522.84     6621.67     85.24 o 
   4   0   2    14640.16    14976.41    163.19 o 
   5   0   2     8569.77     9173.82    127.40 o 
   6   0   2     1629.14     1336.34     38.81 o 
   7   0   2      543.97      392.65     32.65 o 
   8   0   2     3570.73     3475.27     89.24 o 
   9   0   2     4315.72     4718.65    114.68 o 
  10   0   2     1684.94     1975.52     75.55 o 
  11   0   2     1851.44     1530.43     99.49 o 
  12   0   2     1193.01     1438.77    113.90 o 
 -14   1   2       53.32       72.38     58.92 o 
 -13   1   2       17.99       47.83     42.05 o 
 -12   1   2      468.13      663.09     73.70 o 
 -11   1   2     2633.87     2841.05    163.04 o 
 -10   1   2     2123.78     1840.07    139.79 o 
  -9   1   2     3140.31     3932.42     75.26 o 
  -8   1   2     4465.57     3901.12     52.82 o 
  -7   1   2     4366.38     4597.66     63.99 o 
  -6   1   2      178.34      152.44     13.53 o 
  -5   1   2     3690.16     5212.39     64.78 o 
  -4   1   2     3661.11     3516.88     51.23 o 
  -3   1   2     4104.37     3147.00     39.05 o 
  -2   1   2    20796.49    24559.97    221.20 o 
  -1   1   2     5014.87     5066.24    176.45 o 
   0   1   2    21698.94    17440.42    223.07 o 
   1   1   2    13516.66    16876.69    230.08 o 
   2   1   2     4529.16     3030.60     34.72 o 
   3   1   2        1.46       52.82      7.75 o 
   4   1   2       13.48      283.11     12.34 o 
   5   1   2     3494.65     4479.54     53.29 o 
   6   1   2     7667.13     7151.43     77.06 o 
   7   1   2     2653.92     2496.92     71.78 o 
   8   1   2     1018.78     1185.93     37.65 o 
   9   1   2      935.95     1052.71     42.62 o 
  10   1   2      153.16      112.88     24.96 o 
  11   1   2        8.86       82.38     22.43 o 
  12   1   2       53.04       67.14     28.76 o 
 -14   2   2       13.59        0.00     42.09 o 
 -13   2   2        0.01        0.00     38.29 o 
 -12   2   2        0.92       15.39     36.83 o 
 -11   2   2       89.48      120.11     60.88 o 
 -10   2   2     1314.31     1264.70     63.59 o 
  -9   2   2       51.23       34.64     17.32 o 
  -8   2   2     2406.90     1908.57     41.49 o 
  -7   2   2      347.24      745.56     24.91 o 
  -6   2   2      158.02       62.21     13.83 o 
  -5   2   2      116.24       63.32      9.37 o 
  -4   2   2       45.16      441.66     19.44 o 
  -3   2   2      995.00      250.30     10.49 o 
  -2   2   2     4727.06     4212.54     63.74 o 
  -1   2   2    11398.59     8758.60    104.28 o 
   0   2   2      913.37      195.83      9.64 o 
   1   2   2     4984.42     6908.28    102.16 o 
   2   2   2     3531.84     3703.65     46.91 o 
   3   2   2      311.56      700.84     16.97 o 
   4   2   2      164.64      127.93      9.63 o 
   5   2   2      127.05       66.85      8.69 o 
   6   2   2      228.97      280.45     19.51 o 
   7   2   2      535.40      410.71     28.22 o 
   8   2   2       38.39       15.63     14.50 o 
   9   2   2        2.74       14.64     15.16 o 
  10   2   2      136.13      210.27     26.48 o 
  11   2   2       46.74       70.22     23.60 o 
  12   2   2        0.70        0.00     31.25 o 
 -13   3   2      181.32      236.35    158.26 o 
 -12   3   2      279.63      258.19     53.71 o 
 -11   3   2     1036.40     1089.10     82.70 o 
 -10   3   2      817.25      812.79     78.65 o 
  -9   3   2     2967.63     2596.30     56.07 o 
  -8   3   2     4034.40     4314.81     77.45 o 
  -7   3   2     2680.63     3403.78     57.19 o 
  -6   3   2      331.72      161.68     11.91 o 
  -5   3   2      303.62      176.28     14.10 o 
  -4   3   2     8007.24     9024.13     91.59 o 
  -3   3   2    25470.13    28746.56    243.45 o 
  -2   3   2    24280.68    22490.86    227.03 o 
  -1   3   2     5384.65     6468.69     81.49 o 
   0   3   2     2291.13     1934.87     31.72 o 
   1   3   2     3341.04     3222.24     54.68 o 
   2   3   2     1021.10     1305.08     23.06 o 
   3   3   2     1015.54      988.73     34.04 o 
   4   3   2     1712.95     1520.27     29.16 o 
   5   3   2      281.91      394.76     16.46 o 
   6   3   2     3265.13     3034.00     84.73 o 
   7   3   2     2343.48     2588.39     57.21 o 
   8   3   2     1799.23     2003.44     65.83 o 
   9   3   2      491.78      518.51     33.89 o 
  10   3   2      354.38      378.93     37.22 o 
  11   3   2       28.47       53.77     30.91 o 
  12   3   2       84.39      186.10     35.60 o 
 -13   4   2      797.57      729.60    122.39 o 
 -12   4   2      592.09      597.38    106.05 o 
 -11   4   2      920.59      936.63    122.56 o 
 -10   4   2      263.75      358.11     50.78 o 
  -9   4   2       14.22       42.03     22.19 o 
  -8   4   2     1852.37     1866.60     55.37 o 
  -7   4   2     4499.69     4776.12     70.16 o 
  -6   4   2     5026.64     4436.20     55.92 o 
  -5   4   2     9208.28     9158.22     91.52 o 
  -4   4   2    25696.77    27407.89    236.97 o 
  -3   4   2    12284.52    13000.48    147.78 o 
  -2   4   2     1284.15     1245.62     35.19 o 
  -1   4   2     3759.26     4054.33     52.37 o 
   0   4   2     7382.84     7963.13     78.74 o 
   1   4   2     7969.96     7244.66     83.72 o 
   2   4   2    16352.99    17833.43    148.16 o 
   3   4   2    18311.36    16346.62    131.82 o 
   4   4   2     3460.12     4344.14     52.07 o 
   5   4   2     1460.32     1171.43     29.49 o 
   6   4   2      199.50      195.65     19.38 o 
   7   4   2        0.02       53.77     13.64 o 
   8   4   2       82.24      104.52     19.89 o 
   9   4   2     1332.53     1497.49     67.70 o 
  10   4   2     1549.76     1521.52     75.13 o 
  11   4   2     1643.10     1918.47     86.59 o 
  12   4   2      914.90      938.45     71.27 o 
 -12   5   2       40.60        5.06     55.93 o 
 -11   5   2      293.87      236.08     73.94 o 
 -10   5   2     1196.16     1296.47    128.57 o 
  -9   5   2     2677.95     2881.69     93.60 o 
  -8   5   2      952.85      954.88     52.87 o 
  -7   5   2      276.56      398.27     35.90 o 
  -6   5   2      374.95      427.82     33.96 o 
  -5   5   2      113.65      159.90     33.32 o 
  -4   5   2       52.54       67.88     12.20 o 
  -3   5   2     1859.03     1680.86     36.67 o 
  -2   5   2     5416.95     4780.65     86.94 o 
  -1   5   2     3496.13     4280.98     58.30 o 
   0   5   2     6846.65     5127.21     59.47 o 
   1   5   2     1089.51     1456.11     27.94 o 
   2   5   2      443.62      483.35     18.14 o 
   3   5   2       48.77      196.22     12.56 o 
   4   5   2      935.78      694.13     20.63 o 
   5   5   2     1151.75     1537.14     35.37 o 
   6   5   2     1264.52      968.58     37.33 o 
   7   5   2     2253.01     2039.55     90.91 o 
   8   5   2     1647.99     2047.73     91.44 o 
   9   5   2      877.83      773.82    111.45 o 
  10   5   2       16.35        0.00     62.52 o 
  11   5   2        1.67        2.47     48.05 o 
 -12   6   2       58.79       74.69     66.00 o 
 -11   6   2       32.91       91.78     62.95 o 
 -10   6   2       14.94       27.22     52.42 o 
  -9   6   2       16.62       23.81     24.15 o 
  -8   6   2        1.50        0.00     20.61 o 
  -7   6   2       67.88       33.94     19.93 o 
  -6   6   2      315.66      347.72     34.05 o 
  -5   6   2      491.56      447.35     34.86 o 
  -4   6   2       19.85       19.60     12.53 o 
  -3   6   2       54.65       56.17     13.16 o 
  -2   6   2      794.04      544.33     28.58 o 
  -1   6   2      256.33      596.35     25.87 o 
   0   6   2      308.70      300.28     17.28 o 
   1   6   2      674.81      932.21     25.14 o 
   2   6   2      575.83      642.67     23.22 o 
   3   6   2       32.13      154.31     15.25 o 
   4   6   2       27.34        4.10     12.35 o 
   5   6   2      249.54      191.01     45.89 o 
   6   6   2        6.41       83.50     28.84 o 
   7   6   2       26.87       66.04     30.78 o 
   8   6   2       14.34        0.00     43.44 o 
   9   6   2        4.81        0.00     32.31 o 
  10   6   2        8.25        0.00     67.52 o 
 -11   7   2      966.28     1073.75    138.73 o 
 -10   7   2      919.03      699.62    110.13 o 
  -9   7   2     1217.38     1214.54    167.47 o 
  -8   7   2      786.58      908.28     56.77 o 
  -7   7   2      270.31      185.25     31.23 o 
  -6   7   2       34.69       47.69     20.89 o 
  -5   7   2       34.60       46.85     19.27 o 
  -4   7   2      160.21       96.07     18.94 o 
  -3   7   2     1655.85     1682.21     46.97 o 
  -2   7   2     3367.17     2851.09    188.73 o 
  -1   7   2     4471.93     4120.06    111.24 o 
   0   7   2     4276.60     5351.53    138.24 o 
   1   7   2     1252.07     1007.97     84.30 o 
   2   7   2      345.15      417.20     40.85 o 
   3   7   2       13.60        0.00     23.13 o 
   4   7   2     1489.38     1779.35    101.84 o 
   5   7   2     1381.23     1300.14     68.04 o 
   6   7   2     2511.24     2255.83     91.07 o 
   7   7   2     2096.03     2399.49    127.25 o 
   8   7   2     1139.05      958.80     74.53 o 
   9   7   2      264.07      301.75     53.38 o 
  10   7   2      108.29       43.68     42.92 o 
 -10   8   2       13.31       44.42     59.73 o 
  -9   8   2       90.52       96.21     60.19 o 
  -8   8   2      497.11      576.55     50.02 o 
  -7   8   2     1504.88     1408.14     67.70 o 
  -6   8   2     5208.83     4901.96    116.98 o 
  -5   8   2     4856.37     5046.75    140.18 o 
  -4   8   2     1725.25     1875.23    124.34 o 
  -3   8   2     1858.39     1597.47     72.69 o 
  -2   8   2      558.46      531.77     47.89 o 
  -1   8   2        9.32       15.40     25.89 o 
   0   8   2      335.13      522.07     47.58 o 
   1   8   2     2498.53     2916.25     98.12 o 
   2   8   2     4450.87     3645.65    154.95 o 
   3   8   2     3831.92     4152.97    169.22 o 
   4   8   2     2457.79     1977.92    114.91 o 
   5   8   2     2122.68     1677.39    108.98 o 
   6   8   2      846.99      788.58     86.14 o 
   7   8   2        6.61        0.00     36.54 o 
   8   8   2      166.19      183.26     59.50 o 
   9   8   2      355.49      574.53     94.42 o 
  -7   9   2      107.01       93.67     46.03 o 
  -6   9   2      105.84       90.54     32.72 o 
  -5   9   2        2.09        0.00     23.70 o 
  -4   9   2      273.52      528.94     53.97 o 
  -3   9   2      369.17      410.32     47.37 o 
  -2   9   2      589.65      628.32     75.81 o 
  -1   9   2      856.64      981.59    249.46 o 
   0   9   2      319.55      470.67     68.18 o 
   1   9   2        2.17       28.02     31.47 o 
   2   9   2        5.64        0.00     25.61 o 
   3   9   2       28.62       58.46     37.46 o 
   4   9   2      270.70      146.61     51.50 o 
   5   9   2      558.83      400.48     70.54 o 
   6   9   2      280.75      453.18     76.76 o 
   7   9   2      252.93      181.42     58.35 o 
  -7  10   2       86.56       42.29     48.97 o 
  -6  10   2       51.21       44.13     47.47 o 
  -5  10   2       37.57       25.14     41.66 o 
  -4  10   2      124.26       88.09     48.79 o 
  -3  10   2       85.40       65.19     49.54 o 
  -2  10   2       15.89       17.55     36.13 o 
  -1  10   2       67.82      105.07     47.87 o 
   0  10   2        3.90       13.12     38.90 o 
   1  10   2       32.23       85.68     45.11 o 
   2  10   2       79.59      196.73     57.02 o 
   3  10   2      151.97      186.89     56.96 o 
   4  10   2      111.11       44.19     47.01 o 
   5  10   2       36.44        0.00     36.88 o 
  -4  11   2      215.51      128.66     57.08 o 
  -3  11   2      551.78      653.30     93.67 o 
  -2  11   2      825.16     1067.01    112.72 o 
  -1  11   2     1222.52     1182.55    114.33 o 
   0  11   2     1000.15     1119.55    111.63 o 
   1  11   2      477.21      527.81     85.96 o 
   2  11   2       36.13       47.07     48.22 o 
 -14   1   3      344.94      373.62     65.43 o 
 -13   1   3      691.31      987.82     88.97 o 
 -12   1   3      691.23      747.24    131.08 o 
 -11   1   3      875.43      798.38     84.73 o 
 -10   1   3     2882.50     3184.81    117.60 o 
  -9   1   3       15.55      110.65     20.92 o 
  -8   1   3      353.35      387.46     28.14 o 
  -7   1   3     5294.44     5507.21     64.14 o 
  -6   1   3     2206.88     1837.11     49.78 o 
  -5   1   3     1859.40     3401.97     52.78 o 
  -4   1   3     9631.72     6700.28     87.38 o 
  -3   1   3     3927.71     5087.40     58.61 o 
  -2   1   3     8726.82     9202.71    113.46 o 
  -1   1   3    27183.57    25569.48    555.57 o 
   0   1   3     1242.34      820.25     34.77 o 
   1   1   3    11417.16    11293.55     97.37 o 
   2   1   3    11689.64    11397.77     96.78 o 
   3   1   3    11721.62    11409.30     87.88 o 
   4   1   3     7192.35     7254.62     68.35 o 
   5   1   3     4196.87     4221.18     50.42 o 
   6   1   3     1118.65     1090.67     29.71 o 
   7   1   3     1204.59     1278.21     36.19 o 
   8   1   3      129.18      170.24     19.50 o 
   9   1   3       32.46       92.49     17.92 o 
  10   1   3      235.95      274.61     31.63 o 
  11   1   3      350.12      344.72     31.31 o 
  12   1   3      419.45      467.93     41.47 o 
 -14   2   3      589.55      466.16     71.63 o 
 -13   2   3      170.90      237.31     55.50 o 
 -12   2   3       50.59       68.80     37.80 o 
 -11   2   3      332.01      407.37     55.71 o 
 -10   2   3     1757.99     1924.78     93.61 o 
  -9   2   3     7136.90     7914.09    119.99 o 
  -8   2   3     7123.79     7807.10    109.81 o 
  -7   2   3    12804.67    11580.59    116.26 o 
  -6   2   3     7945.51    10201.16    109.38 o 
  -5   2   3     5253.85     4196.76     50.99 o 
  -4   2   3     1805.49     2155.20     34.71 o 
  -3   2   3     5995.35     5616.50     60.19 o 
  -2   2   3    12503.54    13882.76    165.92 o 
  -1   2   3     5137.61     4516.27     60.73 o 
   0   2   3     2221.01     2174.70     39.99 o 
   1   2   3     8520.43     7857.39     93.06 o 
   2   2   3    10180.94    10973.94     91.94 o 
   3   2   3     2682.43     2563.60     34.39 o 
   4   2   3      846.61      986.52     21.42 o 
   5   2   3      605.31      558.58     19.25 o 
   6   2   3     3242.53     3571.96     59.75 o 
   7   2   3     4115.20     3957.82     72.16 o 
   8   2   3     3256.68     3437.31     70.91 o 
   9   2   3     1908.34     1873.67     54.61 o 
  10   2   3     1975.42     1990.40     55.54 o 
  11   2   3      152.76      132.40     26.49 o 
  12   2   3        6.78       32.09     25.56 o 
 -14   3   3      271.29      333.10     93.16 o 
 -13   3   3      761.85      731.93     81.13 o 
 -12   3   3     2200.56     2351.59    113.15 o 
 -11   3   3     1278.52     1236.86     85.01 o 
 -10   3   3     1151.53     1354.81     63.19 o 
  -9   3   3       92.24      269.33     28.13 o 
  -8   3   3      691.75      943.67     30.18 o 
  -7   3   3     2925.27     2534.99     43.84 o 
  -6   3   3     1554.76     1826.70     34.29 o 
  -5   3   3     7895.67     8622.85     85.17 o 
  -4   3   3     7077.69     5820.82     60.79 o 
  -3   3   3     7635.56     8878.33     95.37 o 
  -2   3   3     2040.80     2141.20     53.61 o 
  -1   3   3     1154.24      950.91     19.65 o 
   0   3   3      336.94      397.07     14.65 o 
   1   3   3       31.65      120.50      9.89 o 
   2   3   3     2109.19     1876.77     27.71 o 
   3   3   3     3923.51     4288.83     48.99 o 
   4   3   3    10579.92     9250.86     87.58 o 
   5   3   3     4535.76     4708.58     57.94 o 
   6   3   3     2190.17     2438.85     46.38 o 
   7   3   3     1119.91     1226.48     43.66 o 
   8   3   3       12.54       46.04     16.80 o 
   9   3   3      101.50      117.84     21.55 o 
  10   3   3      258.48      164.47     28.76 o 
  11   3   3      784.33     1082.46     53.27 o 
  12   3   3      552.54      494.26     49.70 o 
 -13   4   3       54.82       76.76     63.93 o 
 -12   4   3        4.25        4.55     50.35 o 
 -11   4   3      421.18      429.01     88.73 o 
 -10   4   3      465.14      339.43     67.03 o 
  -9   4   3        8.14       26.36     25.80 o 
  -8   4   3       80.25       94.32     23.85 o 
  -7   4   3      304.09      485.40     52.07 o 
  -6   4   3       46.53       16.96      7.82 o 
  -5   4   3        3.19       94.82      8.97 o 
  -4   4   3        2.86        0.00      7.65 o 
  -3   4   3      275.16      657.94     22.07 o 
  -2   4   3      606.65      329.25     24.59 o 
  -1   4   3      606.29      439.36     15.33 o 
   0   4   3      392.74      471.63     15.88 o 
   1   4   3      493.98      815.39     23.97 o 
   2   4   3       29.01       49.81      7.44 o 
   3   4   3        0.70       68.99      9.70 o 
   4   4   3       61.96       21.04      7.84 o 
   5   4   3      220.92      267.77     21.29 o 
   6   4   3        5.36       26.58     12.45 o 
   7   4   3        3.75        1.13     13.33 o 
   8   4   3      182.13      183.99     24.10 o 
   9   4   3        0.12       16.55     19.95 o 
  10   4   3      175.08      146.53     34.59 o 
  11   4   3      162.94       36.32     32.30 o 
 -13   5   3      603.80      450.94    102.25 o 
 -12   5   3      878.11      760.33    120.89 o 
 -11   5   3      693.16      596.40    103.80 o 
 -10   5   3      947.19      888.96     72.80 o 
  -9   5   3      333.57      271.21     42.99 o 
  -8   5   3       32.97       41.41     20.50 o 
  -7   5   3      231.50      225.98     30.11 o 
  -6   5   3     2438.23     2491.16     69.95 o 
  -5   5   3     6869.70     6591.50    102.58 o 
  -4   5   3     4192.14     5037.05    103.52 o 
  -3   5   3     2745.06     2624.65     59.78 o 
  -2   5   3     2464.37     1955.15     68.26 o 
  -1   5   3      196.20      404.95     15.80 o 
   0   5   3      113.64      141.29     10.27 o 
   1   5   3      954.53     1190.70     26.17 o 
   2   5   3     2525.13     2387.05     37.18 o 
   3   5   3     1167.68     1363.90     27.83 o 
   4   5   3     2124.00     2482.89     43.41 o 
   5   5   3     4900.67     4294.49     63.57 o 
   6   5   3     1652.73     1902.21     51.06 o 
   7   5   3      743.36      906.91     39.84 o 
   8   5   3       34.78      102.10     27.72 o 
   9   5   3       21.16       31.60     31.59 o 
  10   5   3      595.40      591.60     92.72 o 
  11   5   3      436.16      421.39     63.87 o 
 -12   6   3       57.65       80.04     65.65 o 
 -11   6   3      484.43      363.65     89.82 o 
 -10   6   3     1253.75     1459.34     90.07 o 
  -9   6   3     2109.11     1888.10    144.48 o 
  -8   6   3     2994.75     2609.45    102.44 o 
  -7   6   3     3472.11     3657.22     94.55 o 
  -6   6   3     1510.32     1599.90     59.51 o 
  -5   6   3     1934.81     1774.10     59.61 o 
  -4   6   3      136.83      257.53     22.58 o 
  -3   6   3      688.58      870.52     29.55 o 
  -2   6   3     2711.67     2769.34     54.49 o 
  -1   6   3    14636.50    13926.23    144.23 o 
   0   6   3    19219.46    20620.74    198.97 o 
   1   6   3    11056.58    11269.26    121.12 o 
   2   6   3     3106.02     3012.44     44.69 o 
   3   6   3      382.73      490.98     23.05 o 
   4   6   3      104.73       84.81     15.55 o 
   5   6   3      287.39      252.42     28.97 o 
   6   6   3     1631.98     1297.72     69.98 o 
   7   6   3     2104.59     2601.61    145.32 o 
   8   6   3     2771.20     2644.32    127.68 o 
   9   6   3     1587.32     1524.13     92.95 o 
  10   6   3      713.15      716.07     75.15 o 
 -11   7   3      318.40      256.68     79.40 o 
 -10   7   3       58.10       72.91     36.98 o 
  -9   7   3       20.77        6.64     68.16 o 
  -8   7   3      609.15      470.99     54.03 o 
  -7   7   3       75.38       83.95     30.43 o 
  -6   7   3      637.22      719.43     50.19 o 
  -5   7   3     1359.85     1315.48     56.08 o 
  -4   7   3     2927.56     2887.64     78.66 o 
  -3   7   3     3412.85     3608.75     95.56 o 
  -2   7   3     1653.93     1431.00     46.76 o 
  -1   7   3      495.64      489.05     41.09 o 
   0   7   3       38.64       17.50     21.75 o 
   1   7   3      226.19      348.57     50.06 o 
   2   7   3     1707.09     1476.29     87.69 o 
   3   7   3     1271.00     1318.69     84.07 o 
   4   7   3      616.77      674.13     69.51 o 
   5   7   3      481.89      327.98     55.64 o 
   6   7   3      243.22      357.23     46.63 o 
   7   7   3        6.37       38.32     36.16 o 
   8   7   3       26.80       31.96     31.79 o 
   9   7   3        4.82       13.16     37.19 o 
 -10   8   3      109.65      136.02     68.87 o 
  -9   8   3      177.82      151.86     42.64 o 
  -8   8   3      157.62      149.23     39.88 o 
  -7   8   3        3.70       44.77     34.06 o 
  -6   8   3       39.48       34.71     26.18 o 
  -5   8   3       51.44        1.67     28.42 o 
  -4   8   3       39.19       66.29     34.24 o 
  -3   8   3       25.57      133.49     39.47 o 
  -2   8   3        3.09        0.00     23.94 o 
  -1   8   3       18.48      125.32     36.42 o 
   0   8   3      145.92      116.81     37.52 o 
   1   8   3      190.75      322.97     52.94 o 
   2   8   3      452.75      393.00     57.83 o 
   3   8   3       56.21      122.79     39.87 o 
   4   8   3       31.58       40.80     32.51 o 
   5   8   3        9.30        0.00     29.29 o 
   6   8   3       42.62       35.10     37.92 o 
   7   8   3       97.93      137.40     53.40 o 
   8   8   3       85.92      120.89     55.53 o 
  -9   9   3      143.13      209.62     62.89 o 
  -8   9   3       17.17       41.89     45.86 o 
  -7   9   3       59.99       85.91     47.36 o 
  -6   9   3      719.03      780.70     88.32 o 
  -5   9   3     1699.20     1927.52    121.41 o 
  -4   9   3     3764.25     3604.45    161.46 o 
  -3   9   3     2505.57     2510.74    132.80 o 
  -2   9   3      604.56      588.40     72.61 o 
  -1   9   3       10.55       54.49     35.44 o 
   0   9   3        8.22       32.51     31.47 o 
   1   9   3       12.43       48.56     34.75 o 
   2   9   3      311.41      253.46     56.27 o 
   3   9   3     1167.25      847.44     86.08 o 
   4   9   3     1461.47     1505.52    113.87 o 
   5   9   3     1593.95     1750.93    119.51 o 
   6   9   3      561.61      719.07     89.42 o 
   7   9   3      131.56      159.56     59.73 o 
  -7  10   3      877.95      877.36    100.69 o 
  -6  10   3      346.81      361.35     73.42 o 
  -5  10   3       92.49       45.63     42.23 o 
  -4  10   3        2.62       12.89     35.96 o 
  -3  10   3      428.43      297.59     62.14 o 
  -2  10   3     1076.66     1213.45    105.87 o 
  -1  10   3     1859.14     2116.59    131.02 o 
   0  10   3     2359.18     2209.12    132.34 o 
   1  10   3     2034.39     1914.57    124.29 o 
   2  10   3      927.88     1007.00     99.77 o 
   3  10   3      344.76      463.02     76.07 o 
   4  10   3        0.01       49.14     45.40 o 
   5  10   3      226.76      283.61     69.16 o 
  -4  11   3      104.58      172.79     59.67 o 
  -3  11   3      158.02       90.68     50.63 o 
  -2  11   3      122.46      229.58     66.06 o 
  -1  11   3       11.71       69.91     48.74 o 
   0  11   3        6.56       12.83     40.80 o 
   1  11   3        1.62        0.00     41.60 o 
   2  11   3       84.60       80.10     50.92 o 
 -14   0   4      108.55      163.99     74.00 o 
 -13   0   4      276.56      205.42     72.61 o 
 -12   0   4     1511.06     1235.60    128.54 o 
 -11   0   4     6268.63     7321.45    280.33 o 
 -10   0   4     5237.79     4487.67    132.38 o 
  -9   0   4     4637.86     4189.58    121.16 o 
  -8   0   4     4302.79     6042.80     96.34 o 
  -7   0   4      548.81      281.83     24.55 o 
  -6   0   4       43.64       82.85     14.56 o 
  -5   0   4    20187.02    18777.78    222.96 o 
  -4   0   4    11980.00    14543.73    214.44 o 
  -3   0   4     5249.40     3833.04     92.64 o 
  -2   0   4    12814.14    12611.11    301.16 o 
  -1   0   4    40703.97    42710.38    613.17 o 
   0   0   4    42240.74    40810.16    764.79 o 
   1   0   4     3211.24     2593.37     46.51 o 
   2   0   4       12.33       56.83      8.23 o 
   3   0   4     1732.90     1951.78     36.50 o 
   4   0   4     5849.36     6598.60     90.43 o 
   5   0   4     4204.93     2926.12     72.01 o 
   6   0   4     3592.84     4292.12    116.63 o 
   7   0   4     4841.48     4439.45    141.78 o 
   8   0   4     2197.53     1873.64     66.91 o 
   9   0   4      457.67      622.32     58.50 o 
  10   0   4      155.19      169.67     33.23 o 
  11   0   4      166.10      122.38     57.64 o 
 -14   1   4      507.97      478.72     72.31 o 
 -13   1   4      621.85      616.61     80.47 o 
 -12   1   4      235.23      392.69     61.65 o 
 -11   1   4       36.08       57.01     25.88 o 
 -10   1   4     1128.67     1731.16     76.71 o 
  -9   1   4      505.55      339.31     26.24 o 
  -8   1   4     1689.46     2291.03     45.60 o 
  -7   1   4     3583.45     4436.65     55.88 o 
  -6   1   4    11987.17     9157.79     86.65 o 
  -5   1   4      802.83     1425.61     37.98 o 
  -4   1   4      384.73      299.57     21.95 o 
  -3   1   4      881.72      699.12     30.34 o 
  -1   1   4    18612.07    18669.20    237.00 o 
   0   1   4     8089.99     8278.49     96.19 o 
   1   1   4     4857.81     4801.28     73.51 o 
   2   1   4     3194.19     2446.18     30.16 o 
   3   1   4     2826.72     3474.56     38.94 o 
   4   1   4     3523.59     2846.38     35.00 o 
   5   1   4     1766.37     1907.82     33.68 o 
   6   1   4      179.71      180.64     21.09 o 
   7   1   4     1510.52     1888.10     52.01 o 
   8   1   4      871.16      849.40     35.27 o 
   9   1   4     2354.69     2266.74     55.24 o 
  10   1   4     1899.92     1992.27     56.05 o 
  11   1   4      587.43      461.52     40.50 o 
 -14   2   4       77.79       74.56     46.59 o 
 -13   2   4      124.52       44.89     40.58 o 
 -12   2   4       31.78       18.86     34.44 o 
 -11   2   4      217.45      338.66     76.53 o 
 -10   2   4       94.86       27.97     22.11 o 
  -9   2   4       37.85       41.78     13.90 o 
  -8   2   4      191.80      427.33     38.23 o 
  -7   2   4      611.33      333.13     18.10 o 
  -6   2   4      967.36      652.48     19.53 o 
  -5   2   4      871.33      875.34     18.77 o 
  -4   2   4      401.37      925.85     19.99 o 
  -3   2   4      394.26     1019.35     25.66 o 
  -2   2   4     7030.06     6287.90    100.26 o 
  -1   2   4     6341.23     6437.05     82.48 o 
   0   2   4       64.97       84.17      9.68 o 
   1   2   4      163.50      216.05     10.15 o 
   2   2   4     1171.21     1564.73     27.28 o 
   3   2   4      274.60      350.59     14.09 o 
   4   2   4      504.56      400.83     16.87 o 
   5   2   4      424.00      281.08     17.73 o 
   6   2   4      212.70      408.44     24.08 o 
   7   2   4       17.74       99.00     17.43 o 
   8   2   4      211.42      264.01     23.29 o 
   9   2   4       60.07       28.89     15.67 o 
  10   2   4        0.80        8.67     17.73 o 
  11   2   4        5.44       13.40     22.33 o 
 -14   3   4      734.47      996.64    142.01 o 
 -13   3   4      580.71      491.56    101.04 o 
 -12   3   4      301.40      251.43     50.34 o 
 -11   3   4       13.80       65.04     27.21 o 
 -10   3   4      790.64      663.12     60.07 o 
  -9   3   4      897.22     1325.85     43.22 o 
  -8   3   4     1775.59     1421.76     37.53 o 
  -7   3   4      741.11      890.28     28.33 o 
  -6   3   4     1776.27     2240.98     34.77 o 
  -5   3   4     4714.41     3498.93     42.64 o 
  -4   3   4     7752.18     8966.65     91.16 o 
  -3   3   4     1959.29     2101.96     37.12 o 
  -2   3   4       61.45      177.92      9.92 o 
  -1   3   4      248.66      376.09     21.97 o 
   0   3   4     4719.47     4426.52     43.10 o 
   1   3   4     6659.56     7511.18     71.81 o 
   2   3   4    12558.56    12785.38    106.92 o 
   3   3   4     7878.30     7304.12     72.48 o 
   4   3   4     1810.13     1813.75     32.78 o 
   5   3   4       77.20       82.50     12.76 o 
   6   3   4       91.86      200.23     18.99 o 
   7   3   4     1227.73     1054.77     40.75 o 
   8   3   4      999.62      996.94     42.53 o 
   9   3   4     1238.59     1162.37     49.38 o 
  10   3   4      502.73      505.25     51.77 o 
  11   3   4      613.96      705.06     51.71 o 
 -13   4   4      958.06     1194.81    148.68 o 
 -12   4   4     1274.54     1182.32    139.82 o 
 -11   4   4     2466.94     2562.75    110.04 o 
 -10   4   4     4119.15     4331.18    139.06 o 
  -9   4   4     2938.95     2451.34     97.81 o 
  -8   4   4      730.19      638.33     42.04 o 
  -7   4   4       74.37      100.74     18.28 o 
  -6   4   4      987.59     1669.88     35.91 o 
  -5   4   4     2911.29     2131.90     40.39 o 
  -4   4   4     4290.16     4545.01     64.62 o 
  -3   4   4    14700.29    14806.19    143.10 o 
  -2   4   4    14756.40    14432.17    139.94 o 
  -1   4   4     9591.59     9405.37     91.17 o 
   0   4   4     4089.30     4433.69     48.21 o 
   1   4   4      294.09      261.84     12.51 o 
   2   4   4       48.92      111.06      9.90 o 
   3   4   4     2381.10     2270.23     42.91 o 
   4   4   4     7983.95     7357.93     78.05 o 
   5   4   4     7370.16     8296.47    103.22 o 
   6   4   4     4201.01     4470.24     73.09 o 
   7   4   4     2101.61     1996.32     53.35 o 
   8   4   4      749.49      696.90     42.51 o 
   9   4   4       83.58      103.27     26.90 o 
  10   4   4       53.49       99.34     28.26 o 
  11   4   4       88.32      118.42     33.93 o 
 -13   5   4       71.95        0.00     58.29 o 
 -12   5   4        1.03       28.48     59.09 o 
 -11   5   4       36.04        5.72     29.11 o 
 -10   5   4        2.24        8.79     26.81 o 
  -9   5   4      490.76      491.88     53.40 o 
  -8   5   4     2473.88     2293.49     92.01 o 
  -7   5   4     2038.83     2354.85    194.60 o 
  -6   5   4     5348.09     5539.56    110.16 o 
  -5   5   4     4235.98     4127.85     71.50 o 
  -4   5   4      911.71     1163.95     36.50 o 
  -3   5   4       13.12       90.27     13.47 o 
  -2   5   4     1448.58     1437.98     46.80 o 
  -1   5   4     2550.66     2130.08     35.33 o 
   0   5   4     4126.42     4833.91     53.79 o 
   1   5   4     7716.26     7194.53     79.48 o 
   2   5   4     2504.28     2501.03     60.62 o 
   3   5   4      558.40      643.69     26.39 o 
   4   5   4       11.28       37.74     10.03 o 
   5   5   4        0.14       11.72     13.05 o 
   6   5   4       19.02        4.47     13.95 o 
   7   5   4       36.08       90.46     19.69 o 
   8   5   4      511.91      542.56     40.86 o 
   9   5   4      761.70      889.08     61.03 o 
  10   5   4      373.80      282.54     51.90 o 
 -12   6   4       56.40       88.84     61.22 o 
 -11   6   4       39.21        7.38     32.21 o 
 -10   6   4       82.42       25.09     28.98 o 
  -9   6   4        9.55        3.53     24.63 o 
  -8   6   4       49.98       90.79     31.15 o 
  -7   6   4       65.50      127.01     43.59 o 
  -6   6   4        1.81        6.15     18.28 o 
  -5   6   4     1095.23     1137.24     59.99 o 
  -4   6   4      273.96      467.30     32.59 o 
  -3   6   4       24.36       31.06     11.50 o 
  -2   6   4        2.30      171.40     17.75 o 
  -1   6   4      815.95      699.94     30.85 o 
   0   6   4       25.70       88.30     14.89 o 
   1   6   4        1.17      134.86     18.12 o 
   2   6   4        1.99        5.35      9.75 o 
   3   6   4       37.76       40.78     10.99 o 
   4   6   4        2.38       18.03     12.48 o 
   5   6   4        9.58       26.38     15.69 o 
   6   6   4       95.67       58.25     22.57 o 
   7   6   4      287.23      443.38     52.37 o 
   8   6   4      416.55      324.02     51.33 o 
   9   6   4        6.65       44.97     35.26 o 
 -11   7   4       64.50       75.66     38.96 o 
 -10   7   4        3.42        2.76     33.27 o 
  -9   7   4      396.61      360.72     53.04 o 
  -8   7   4     2700.51     2363.00    100.19 o 
  -7   7   4     4181.60     4231.02    131.21 o 
  -6   7   4     4339.57     4582.60    131.71 o 
  -5   7   4     2135.57     2069.02     82.19 o 
  -4   7   4      184.37      176.95     31.52 o 
  -3   7   4       82.73       74.64     21.58 o 
  -2   7   4       69.36      106.60     23.58 o 
  -1   7   4      624.88      761.94     42.36 o 
   0   7   4     2944.49     2462.26     61.16 o 
   1   7   4     2497.79     2980.55    114.17 o 
   2   7   4     1895.73     1775.93     77.30 o 
   3   7   4     2511.13     2336.16    112.66 o 
   4   7   4     1285.49     1374.22     87.69 o 
   5   7   4        0.26       20.71     28.19 o 
   6   7   4        2.23       20.89     34.93 o 
   7   7   4      124.36      218.33     43.22 o 
   8   7   4      404.73      360.26    132.28 o 
   9   7   4      543.77      532.73     67.28 o 
 -10   8   4      775.22      627.52    108.66 o 
  -9   8   4      479.90      373.44     55.67 o 
  -8   8   4      343.55      375.03     70.28 o 
  -7   8   4      149.70      180.40    102.97 o 
  -6   8   4        9.16       42.53     51.44 o 
  -5   8   4     1717.91     1587.04     78.41 o 
  -4   8   4     3910.89     3700.60    154.61 o 
  -3   8   4     4355.60     4257.75    162.55 o 
  -2   8   4     3787.11     3455.54    143.62 o 
  -1   8   4     1451.10     1173.29     86.42 o 
   0   8   4      452.89      575.97     63.12 o 
   1   8   4        0.25        0.35     26.70 o 
   2   8   4      393.23      630.52     68.82 o 
   3   8   4     1327.25     1182.78     89.24 o 
   4   8   4     1845.77     1947.02    113.18 o 
   5   8   4     2342.97     3059.90    146.04 o 
   6   8   4     2350.96     2470.29    137.29 o 
   7   8   4      833.46      834.61     92.87 o 
  -9   9   4      165.32      153.69     60.01 o 
  -8   9   4      487.70      400.25     74.00 o 
  -7   9   4      522.00      579.42     80.15 o 
  -6   9   4      288.55      337.99     63.18 o 
  -5   9   4      464.84      308.30     60.24 o 
  -4   9   4      355.27      366.24     60.36 o 
  -3   9   4      128.00      108.00     40.68 o 
  -2   9   4       75.64      107.54     40.05 o 
  -1   9   4       46.82        0.86     28.37 o 
   0   9   4      746.17      589.43     72.27 o 
   1   9   4      600.93      769.13     81.07 o 
   2   9   4      514.01      430.51     68.36 o 
   3   9   4      905.94      821.38     84.30 o 
   4   9   4      311.11      463.88     73.59 o 
   5   9   4        2.24        1.67     38.49 o 
   6   9   4       50.90        0.00     43.21 o 
  -7  10   4        7.66        0.00     40.22 o 
  -6  10   4        1.22        0.00     36.65 o 
  -5  10   4        6.47       17.26     38.15 o 
  -4  10   4       35.81       62.89     42.29 o 
  -3  10   4      241.01      282.46     60.30 o 
  -2  10   4      210.60      346.79     67.44 o 
  -1  10   4      100.23      109.96     44.36 o 
   0  10   4        1.35       22.38     37.11 o 
   1  10   4       39.64       75.15     42.23 o 
   2  10   4       46.80        3.68     36.60 o 
   3  10   4        4.13       16.51     40.57 o 
   4  10   4       73.14       45.05     43.67 o 
  -3  11   4       25.26        4.26     39.59 o 
  -2  11   4        4.90       15.02     40.16 o 
  -1  11   4      153.73      138.90     53.51 o 
   0  11   4      850.77      877.94     98.51 o 
 -14   1   5      123.61      162.81     53.35 o 
 -13   1   5        1.62       88.69     40.85 o 
 -12   1   5      484.69      451.66     47.67 o 
 -11   1   5     1765.20     2014.50    112.59 o 
 -10   1   5     2458.85     2114.80    102.59 o 
  -9   1   5     5476.18     5733.65     93.44 o 
  -8   1   5     2515.62     2762.93     50.52 o 
  -7   1   5     2330.83     2025.48     35.61 o 
  -6   1   5       66.25      313.47     15.01 o 
  -5   1   5      124.06      223.38     14.13 o 
  -4   1   5      996.03     1316.55     26.34 o 
  -3   1   5     2985.67     2887.73     40.57 o 
  -2   1   5     1870.40     2045.09     45.10 o 
  -1   1   5     8002.79     7797.97     97.27 o 
   0   1   5     2180.95     2323.05     35.66 o 
   1   1   5     2909.01     2747.87     33.54 o 
   2   1   5     3454.41     2920.81     36.76 o 
   3   1   5      514.27      570.88     16.11 o 
   4   1   5      403.89      401.10     15.57 o 
   5   1   5     1497.27     1324.93     30.54 o 
   6   1   5     3287.12     3040.54     52.23 o 
   7   1   5     3210.07     3325.86     61.12 o 
   8   1   5     3308.49     2997.06     61.31 o 
   9   1   5      404.88      436.22     30.63 o 
  10   1   5       40.34       47.54     20.11 o 
  11   1   5       15.86       16.15     21.43 o 
 -14   2   5     1053.56     1180.87    226.73 o 
 -13   2   5     1673.84     1834.45    110.92 o 
 -12   2   5     1729.62     2057.23    112.73 o 
 -11   2   5      464.61      561.07     57.48 o 
 -10   2   5      192.08      383.50     32.42 o 
  -9   2   5       17.68       54.29     14.17 o 
  -8   2   5      982.12     1242.75     35.40 o 
  -7   2   5     6009.01     7062.19     92.45 o 
  -6   2   5    13327.37    11738.09    105.16 o 
  -5   2   5    14904.73    16153.63    140.94 o 
  -4   2   5    21302.03    21772.79    175.15 o 
  -3   2   5    13639.91    12254.12    109.92 o 
  -2   2   5     2682.13     3486.08     38.00 o 
  -1   2   5      841.11      781.54     31.39 o 
   0   2   5     3259.95     4081.20     57.87 o 
   1   2   5     7364.36     6684.35     65.57 o 
   2   2   5    19277.01    18576.57    139.21 o 
   3   2   5    11363.04    11497.98     97.60 o 
   4   2   5     8443.78     8194.52     86.58 o 
   5   2   5     4706.23     4326.25     67.34 o 
   6   2   5     1474.37     1658.65     38.69 o 
   7   2   5       37.01       78.65     15.82 o 
   8   2   5      267.28      262.66     23.20 o 
   9   2   5      872.05      779.95     38.36 o 
  10   2   5     1024.76     1070.88     59.77 o 
  11   2   5     1228.05     1094.64     50.16 o 
 -14   3   5        1.90       75.15     67.72 o 
 -13   3   5       17.61       29.23     55.12 o 
 -12   3   5       84.71       79.43     36.47 o 
 -11   3   5      627.17      700.00     51.72 o 
 -10   3   5      434.41      338.84     36.71 o 
  -9   3   5     1655.70     1471.78     82.68 o 
  -8   3   5     2676.10     3319.48     58.49 o 
  -7   3   5     2033.98     1637.12     39.10 o 
  -6   3   5      145.72      158.85     17.61 o 
  -5   3   5      300.53      610.00     19.31 o 
  -4   3   5     2045.12     2693.41     38.85 o 
  -3   3   5     7171.76     6882.83     70.77 o 
  -2   3   5     6240.29     5147.36     52.35 o 
  -1   3   5     7098.70     8661.88     75.62 o 
   0   3   5     4578.42     4346.43     56.36 o 
   1   3   5      647.64      705.40     22.55 o 
   2   3   5       39.58       11.90      6.52 o 
   3   3   5       76.56       78.14      9.97 o 
   4   3   5     1625.71     1922.67     39.91 o 
   5   3   5     2094.29     1856.19     42.55 o 
   6   3   5      959.03     1000.58     35.35 o 
   7   3   5     1115.85     1191.00     50.87 o 
   8   3   5      685.85      576.01     39.23 o 
   9   3   5       58.27       69.89     20.31 o 
  10   3   5       78.93      109.63     23.80 o 
 -13   4   5        3.50        0.00     52.53 o 
 -12   4   5        3.36        9.61     29.53 o 
 -11   4   5      111.55       63.26     31.75 o 
 -10   4   5      327.03      232.30     39.80 o 
  -9   4   5       84.57      229.92     39.93 o 
  -8   4   5      328.41      267.46     30.88 o 
  -7   4   5      138.64      185.43     24.55 o 
  -6   4   5        2.08       14.64     11.21 o 
  -5   4   5      210.54      234.26     15.73 o 
  -4   4   5      207.16      160.13     12.39 o 
  -3   4   5      215.18      448.93     18.43 o 
  -2   4   5      113.38      119.62     11.40 o 
  -1   4   5      289.62      360.81     13.13 o 
   0   4   5      311.87      333.72     12.79 o 
   1   4   5      379.07      353.64     14.55 o 
   2   4   5      216.86      328.89     15.38 o 
   3   4   5      324.96      358.20     18.11 o 
   4   4   5      244.80      274.22     19.76 o 
   5   4   5      511.92      586.71     34.91 o 
   6   4   5        8.55       20.09     13.49 o 
   7   4   5       55.87       83.63     17.44 o 
   8   4   5      195.06      204.39     25.97 o 
   9   4   5        3.29       25.27     20.28 o 
  10   4   5        2.55       15.76     22.76 o 
 -13   5   5       73.76      205.47     77.28 o 
 -12   5   5      328.01      361.88     56.92 o 
 -11   5   5     1088.58     1277.07     88.81 o 
 -10   5   5     2256.84     2219.00     99.45 o 
  -9   5   5     2105.22     2444.79     98.69 o 
  -8   5   5     1911.44     1969.36    136.34 o 
  -7   5   5     3097.48     2808.54     97.48 o 
  -6   5   5      932.96     1370.92     51.03 o 
  -5   5   5        3.94       31.37     15.67 o 
  -4   5   5      233.52      137.91     18.05 o 
  -3   5   5     1606.02     1701.44     40.76 o 
  -2   5   5     8085.48     8706.12     98.95 o 
  -1   5   5    12881.44    12478.77    131.79 o 
   0   5   5     6856.72     6800.03     75.62 o 
   1   5   5     5900.34     6132.54     72.81 o 
   2   5   5      540.04      616.30     20.69 o 
   3   5   5      228.75      387.59     20.37 o 
   4   5   5     1236.48     1273.00     36.79 o 
   5   5   5     1096.40     1327.71     39.12 o 
   6   5   5     1482.08     1307.49     53.43 o 
   7   5   5     1186.03     1186.69     43.90 o 
   8   5   5      701.71      904.39     49.84 o 
   9   5   5      399.07      360.92     37.23 o 
 -12   6   5     1428.03     1322.01    191.55 o 
 -11   6   5      840.81      689.96    147.59 o 
 -10   6   5      147.98      129.73     39.41 o 
  -9   6   5      263.41      243.62     51.01 o 
  -8   6   5     1132.38     1345.67     74.67 o 
  -7   6   5     3083.19     2702.13    111.77 o 
  -6   6   5     4353.57     4306.39     98.46 o 
  -5   6   5     2913.88     3356.50     82.16 o 
  -4   6   5     3329.12     2503.19     67.92 o 
  -3   6   5     1570.29     1541.01     48.08 o 
  -2   6   5      838.44     1031.20     35.55 o 
  -1   6   5       29.52       61.77     13.68 o 
   0   6   5     1713.58     1383.35     39.96 o 
   1   6   5     2554.55     2423.53     58.27 o 
   2   6   5     4584.44     4814.17    137.46 o 
   3   6   5     5116.92     5383.17     86.28 o 
   4   6   5     2700.26     3069.24     64.76 o 
   5   6   5      817.83      724.05     33.37 o 
   6   6   5      117.58       76.51     22.00 o 
   7   6   5       31.49        8.73     22.43 o 
   8   6   5      397.93      569.23     82.60 o 
   9   6   5      598.10      602.63     69.10 o 
 -11   7   5      654.79      501.53     65.98 o 
 -10   7   5      818.37      623.58    108.03 o 
  -9   7   5      625.41      644.04    124.69 o 
  -8   7   5      403.84      270.42     44.52 o 
  -7   7   5      358.28      192.75     37.17 o 
  -6   7   5       18.01       93.25     68.73 o 
  -5   7   5      650.96      668.60     52.06 o 
  -4   7   5      596.96      582.41     47.97 o 
  -3   7   5      746.93      612.26     33.68 o 
  -2   7   5     1053.74     1213.37     55.98 o 
  -1   7   5     1499.61     1654.51     46.61 o 
   0   7   5     1286.32     1407.78     94.32 o 
   1   7   5     1450.64     1674.12     52.22 o 
   2   7   5      526.90      730.98     66.16 o 
   3   7   5        1.06        5.54     20.56 o 
   4   7   5       94.98      250.30     73.68 o 
   5   7   5      608.57      617.51     69.39 o 
   6   7   5      953.83      862.40     83.72 o 
   7   7   5      445.29      475.16     73.77 o 
   8   7   5      187.34      206.56     99.37 o 
 -10   8   5       20.89        0.00     34.59 o 
  -9   8   5        7.71        0.00     29.64 o 
  -8   8   5       31.58        5.10     28.16 o 
  -7   8   5      238.36      433.93    103.14 o 
  -6   8   5      358.95      351.02     45.92 o 
  -5   8   5       63.94       49.06     25.58 o 
  -4   8   5      369.03      322.88     47.93 o 
  -3   8   5       24.07       20.48     27.56 o 
  -2   8   5        0.15       71.00     31.13 o 
  -1   8   5       39.24       10.70     25.72 o 
   0   8   5        3.04        9.67     24.80 o 
   1   8   5       43.32       31.19     28.37 o 
   2   8   5       77.82       52.53     33.89 o 
   3   8   5      235.92      129.64     42.52 o 
   4   8   5       45.64      117.21     41.83 o 
   5   8   5       98.71        0.00     37.17 o 
   6   8   5       67.17       80.79     43.85 o 
   7   8   5        8.05        0.00     39.30 o 
  -9   9   5     1087.52      891.39     82.17 o 
  -8   9   5     1034.25     1068.80    100.64 o 
  -7   9   5      516.29      487.88     73.48 o 
  -6   9   5       31.98        0.00     28.02 o 
  -5   9   5      103.05       36.19     34.29 o 
  -4   9   5      425.37      522.23     68.87 o 
  -3   9   5     1578.01     1572.67    103.00 o 
  -2   9   5     2128.90     2211.82    122.56 o 
  -1   9   5     1598.21     1528.48    100.81 o 
   0   9   5      901.15     1121.85     91.20 o 
   1   9   5     1049.86      957.80     85.56 o 
   2   9   5      227.60      147.88     47.53 o 
   3   9   5        1.25       53.97     40.62 o 
   4   9   5       71.81       40.39     41.95 o 
   5   9   5      400.18      461.35     70.72 o 
  -7  10   5      639.87      674.54     90.16 o 
  -6  10   5     1201.04     1069.54     99.14 o 
  -5  10   5     1485.88     1405.92    109.73 o 
  -4  10   5     1104.51     1302.41    105.82 o 
  -3  10   5      421.23      534.08     74.46 o 
  -2  10   5       87.28       98.39     45.28 o 
  -1  10   5       39.02       21.35     39.24 o 
   0  10   5      321.97      349.03     65.65 o 
   1  10   5      601.14      497.20     73.19 o 
   2  10   5      839.95      934.21     93.39 o 
   3  10   5      832.15     1030.07    100.12 o 
 -14   0   6      497.08      772.12    118.42 o 
 -13   0   6      252.09      145.40     63.98 o 
 -12   0   6       47.72       92.22     34.73 o 
 -11   0   6       41.34       33.85     27.47 o 
 -10   0   6     2384.66     2846.60    102.66 o 
  -9   0   6     6817.41     6651.01    160.57 o 
  -8   0   6    10924.91     9810.88    151.14 o 
  -7   0   6     6487.23     7544.57    134.93 o 
  -6   0   6     8208.69     7792.74    118.61 o 
  -5   0   6     3175.03     2848.57     65.52 o 
  -4   0   6      116.36       50.62     18.94 o 
  -3   0   6     1696.46     2255.60    135.05 o 
  -2   0   6    11638.90    12454.53    203.83 o 
  -1   0   6    24235.57    23114.71    274.37 o 
   0   0   6    29075.76    30108.71    353.76 o 
   1   0   6    20614.19    19064.89    193.87 o 
   2   0   6     4945.44     4774.59     68.58 o 
   3   0   6     2257.36     2084.12     43.92 o 
   4   0   6       84.15       48.07     13.46 o 
   5   0   6     1405.90     1925.69     52.83 o 
   6   0   6     1394.61     1168.63     78.62 o 
   7   0   6     2893.98     2634.20     77.40 o 
   8   0   6     3356.44     3544.76    224.11 o 
   9   0   6     1674.66     1544.13     70.65 o 
  10   0   6     1033.90      969.60     69.49 o 
 -14   1   6      452.08      412.08     66.69 o 
 -13   1   6      899.23     1162.86     72.26 o 
 -12   1   6      931.90      823.23     49.96 o 
 -11   1   6      654.75      559.89     42.48 o 
 -10   1   6     1304.13     1830.92     57.56 o 
  -9   1   6     1257.67     1028.64     39.64 o 
  -8   1   6     1802.94     1862.28     43.66 o 
  -7   1   6       45.19      225.28     16.42 o 
  -6   1   6     2713.96     3144.77     46.57 o 
  -5   1   6    12318.89    11198.05    119.16 o 
  -4   1   6     9651.21     9193.42     99.03 o 
  -3   1   6    11719.15    13589.90    141.66 o 
  -2   1   6    10722.13    10194.23    145.56 o 
  -1   1   6        2.00      118.60     11.83 o 
   0   1   6      283.05      275.26     11.95 o 
   1   1   6      958.18      992.80     21.44 o 
   2   1   6      577.64      817.67     20.80 o 
   3   1   6     1918.02     1289.13     24.45 o 
   4   1   6     1441.40     1552.94     31.56 o 
   5   1   6     2512.78     2464.94     44.30 o 
   6   1   6      982.17      679.45     36.98 o 
   7   1   6       57.79      168.41     21.28 o 
   8   1   6        4.13       34.36     16.16 o 
   9   1   6       37.85       44.07     18.32 o 
  10   1   6      283.14      221.65     27.34 o 
 -14   2   6       20.99        0.00     39.75 o 
 -13   2   6       12.41        8.60     28.26 o 
 -12   2   6        3.09       43.68     27.20 o 
 -11   2   6      235.30      153.62     32.91 o 
 -10   2   6      144.87      219.78     26.11 o 
  -9   2   6      144.34      141.75     18.05 o 
  -8   2   6      207.56      338.83     31.06 o 
  -7   2   6       30.92        8.20      9.58 o 
  -6   2   6       94.25      100.94     12.25 o 
  -5   2   6        4.44        0.60      7.42 o 
  -4   2   6        6.34       65.99      9.51 o 
  -3   2   6     1718.09     1673.48     33.45 o 
  -2   2   6       12.27      145.16     17.33 o 
  -1   2   6       27.84       44.26     10.02 o 
   0   2   6      349.74      496.84     19.27 o 
   1   2   6      143.18       39.47      8.69 o 
   2   2   6        2.05        6.99      6.41 o 
   3   2   6        0.01      137.14     12.46 o 
   4   2   6      225.87      132.81     18.29 o 
   5   2   6       92.18       35.65     11.69 o 
   6   2   6       49.56      153.33     21.14 o 
   7   2   6      186.00      276.38     22.07 o 
   8   2   6       67.30       47.91     17.09 o 
   9   2   6       12.84        0.72     17.11 o 
  10   2   6       20.45       70.37     21.79 o 
 -14   3   6      439.68      394.09    104.20 o 
 -13   3   6     1026.73      659.48     93.93 o 
 -12   3   6     1976.44     2025.44    101.34 o 
 -11   3   6     1688.76     1601.52    112.63 o 
 -10   3   6     1367.31     1357.94     52.36 o 
  -9   3   6      764.64      807.14     58.15 o 
  -8   3   6       30.12       91.81     16.32 o 
  -7   3   6     1335.56     1291.27     37.61 o 
  -6   3   6     2951.15     2982.10     51.08 o 
  -5   3   6     8695.70     9923.04    100.55 o 
  -4   3   6    18143.96    18442.04    161.88 o 
  -3   3   6    10659.14    10382.18    105.71 o 
  -2   3   6      615.16      717.84     20.14 o 
  -1   3   6      653.72      664.27     17.87 o 
   0   3   6     3884.13     3641.71     46.91 o 
   1   3   6       89.26       68.14      8.83 o 
   2   3   6     2205.20     2382.30     34.67 o 
   3   3   6     5029.68     4916.81     65.20 o 
   4   3   6     3610.54     3098.55     69.13 o 
   5   3   6     3442.65     3829.57     64.99 o 
   6   3   6     1641.27     1850.86     48.64 o 
   7   3   6      241.54      182.30     19.51 o 
   8   3   6        5.04        0.00     14.94 o 
   9   3   6       49.08       61.63     20.13 o 
  10   3   6      237.39      260.80     29.59 o 
 -13   4   6      226.66      193.45     48.95 o 
 -12   4   6        2.45       16.98     30.24 o 
 -11   4   6      397.23      396.09     72.99 o 
 -10   4   6     1828.84     1503.46     82.29 o 
  -9   4   6     4116.23     4726.88    120.92 o 
  -8   4   6     7029.60     7066.60    168.74 o 
  -7   4   6     4906.81     4457.58    107.22 o 
  -6   4   6     2405.75     2642.45     68.30 o 
  -5   4   6     1119.94      697.22     34.98 o 
  -4   4   6       46.50       79.31     11.02 o 
  -3   4   6      682.74      608.42     17.43 o 
  -2   4   6     3985.90     4262.94     45.63 o 
  -1   4   6     5957.60     5757.56     58.83 o 
   0   4   6     9792.62     9818.76     89.60 o 
   1   4   6     8721.53     9236.07     90.73 o 
   2   4   6     4751.80     4869.25     60.22 o 
   3   4   6     1660.45     1410.89     33.59 o 
   4   4   6       58.18       96.29     15.19 o 
   5   4   6      128.58      192.29     19.80 o 
   6   4   6     1875.75     1972.11     50.50 o 
   7   4   6     2260.82     2058.79     70.16 o 
   8   4   6     1473.79     1543.47     56.18 o 
   9   4   6     1113.58     1117.04     47.11 o 
 -13   5   6      481.63      446.86     65.62 o 
 -12   5   6      398.36      486.96     89.16 o 
 -11   5   6      693.45      591.57     63.60 o 
 -10   5   6      618.69      508.74     57.41 o 
  -9   5   6       19.24       12.66     24.01 o 
  -8   5   6      423.49      638.43     43.37 o 
  -7   5   6      406.12      296.81     33.14 o 
  -6   5   6      120.15      139.67     22.69 o 
  -5   5   6      597.57      573.49     74.59 o 
  -4   5   6      780.57      580.29     32.91 o 
  -3   5   6     1152.92     1366.09     36.93 o 
  -2   5   6     2722.95     2578.50     51.46 o 
  -1   5   6      659.54      867.06     28.35 o 
   0   5   6      275.73      269.73     18.82 o 
   1   5   6      282.81      407.22     19.44 o 
   2   5   6     1997.56     2279.42     40.30 o 
   3   5   6     2075.23     2258.36     47.01 o 
   4   5   6      886.36      721.72     31.05 o 
   5   5   6      729.99      789.32     46.42 o 
   6   5   6      820.55      739.70     35.43 o 
   7   5   6      438.01      322.58     28.19 o 
   8   5   6        0.01        0.00     19.68 o 
   9   5   6      106.89      104.87     29.83 o 
 -12   6   6       21.07        0.00     35.95 o 
 -11   6   6       44.32       71.99     61.02 o 
 -10   6   6       83.65       50.48     31.53 o 
  -9   6   6       36.74        9.84     25.60 o 
  -8   6   6        5.34      102.32     31.29 o 
  -7   6   6      107.04      172.35     27.82 o 
  -6   6   6      338.94      339.34     45.47 o 
  -5   6   6      660.25      621.25     38.37 o 
  -4   6   6        5.11       13.34     14.87 o 
  -3   6   6        8.78       92.54     16.78 o 
  -2   6   6      175.35      123.79     18.09 o 
  -1   6   6       74.58      101.85     20.25 o 
   0   6   6      496.61      282.04     24.18 o 
   1   6   6        3.93       40.85     15.05 o 
   2   6   6       75.33       68.17     15.62 o 
   3   6   6        5.63       10.19     13.48 o 
   4   6   6        0.62       39.58     14.97 o 
   5   6   6        3.18        2.46     14.97 o 
   6   6   6       11.15       16.46     16.14 o 
   7   6   6        2.06       11.12     21.06 o 
   8   6   6       38.73       55.31     29.42 o 
 -11   7   6      852.26     1020.42     96.52 o 
 -10   7   6      290.69      182.13     44.44 o 
  -9   7   6      168.78      122.32     36.90 o 
  -8   7   6       66.02       69.91     31.82 o 
  -7   7   6     1078.04     1312.96     72.83 o 
  -6   7   6      740.98      508.54     48.65 o 
  -5   7   6     1016.02      921.72     62.74 o 
  -4   7   6     2021.00     2001.76     65.75 o 
  -3   7   6     3015.75     2779.49     74.70 o 
  -2   7   6     3697.51     4297.60     85.21 o 
  -1   7   6     1741.11     1675.80     51.64 o 
   0   7   6       54.29       51.61     17.78 o 
   1   7   6      985.83      895.81     41.61 o 
   2   7   6     1178.18     1396.20     50.49 o 
   3   7   6     1555.82     1686.77     62.85 o 
   4   7   6     2296.90     2224.85     84.42 o 
   5   7   6     1673.44     1411.93     72.40 o 
   6   7   6      629.69      681.40    112.78 o 
   7   7   6      233.48      170.60     52.88 o 
 -10   8   6      690.65      656.31     69.05 o 
  -9   8   6      895.77      636.04     66.29 o 
  -8   8   6     1569.77     1423.61     84.83 o 
  -7   8   6     2360.55     1969.01     90.47 o 
  -6   8   6     2157.63     2018.89    136.25 o 
  -5   8   6     1014.21     1251.37     71.21 o 
  -4   8   6       14.18       42.10     23.57 o 
  -3   8   6      642.60      519.90     48.58 o 
  -2   8   6     2063.05     2322.53    112.37 o 
  -1   8   6     1249.12     1634.35     92.52 o 
   0   8   6     1368.69     1322.43     84.01 o 
   1   8   6     2057.85     2380.18    113.41 o 
   2   8   6     1158.75     1329.68     88.38 o 
   3   8   6      407.26      254.04     49.66 o 
   4   8   6       26.26        0.00     33.83 o 
   5   8   6       62.49       53.91     38.84 o 
   6   8   6      294.62      205.07     57.37 o 
  -9   9   6       82.76       64.36     37.76 o 
  -8   9   6        1.09       19.85     29.39 o 
  -7   9   6      282.44      236.95     55.47 o 
  -6   9   6      826.51      701.41     80.10 o 
  -5   9   6      681.63      860.45     80.84 o 
  -4   9   6      605.96      722.35     76.07 o 
  -3   9   6      374.63      526.54     67.26 o 
  -2   9   6      207.47      253.69     53.80 o 
  -1   9   6       18.22       24.34     27.85 o 
   0   9   6       76.83       41.08     35.62 o 
   1   9   6      329.09      156.57     46.78 o 
   2   9   6      122.47      111.11     43.15 o 
   3   9   6      252.37      168.82     48.79 o 
   4   9   6      574.35      573.50     72.90 o 
  -6  10   6       62.13       47.12     40.11 o 
  -5  10   6       48.67       34.75     35.90 o 
  -4  10   6        0.19       22.84     37.75 o 
  -3  10   6       34.55       33.37     36.71 o 
  -2  10   6      134.36      146.21     50.69 o 
  -1  10   6       89.33      174.86     49.83 o 
   0  10   6      188.86      232.63     56.68 o 
   1  10   6       77.88       52.53     41.37 o 
   2  10   6       48.51      144.65     52.53 o 
 -14   1   7      305.83      325.19    142.99 o 
 -13   1   7      248.13      225.52     32.47 o 
 -12   1   7      312.86      224.92     30.64 o 
 -11   1   7      581.58      567.68     40.33 o 
 -10   1   7        9.85       29.86     18.07 o 
  -9   1   7     1102.76     1231.25     46.43 o 
  -8   1   7     4390.33     4142.22     68.79 o 
  -7   1   7     9271.60     8892.81    110.83 o 
  -6   1   7    10336.42    11022.89    122.95 o 
  -5   1   7     6014.26     6253.98     78.80 o 
  -4   1   7     2318.98     1837.10     34.53 o 
  -3   1   7       93.30      197.68     16.99 o 
  -2   1   7       32.63      131.72     19.98 o 
  -1   1   7     1429.57     1782.17     38.92 o 
   0   1   7    18462.15    16266.24    144.16 o 
   1   1   7     9168.28     9872.43     75.14 o 
   2   1   7     6584.12     6086.95     64.06 o 
   3   1   7     2377.43     2553.51     39.31 o 
   4   1   7      169.13      180.71     14.45 o 
   5   1   7       22.99       45.21     11.43 o 
   6   1   7        0.05        9.94     11.96 o 
   7   1   7      108.20       72.26     15.98 o 
   8   1   7      226.69      284.67     26.43 o 
   9   1   7      592.92      487.76     48.30 o 
  10   1   7      267.29      206.58     30.57 o 
 -14   2   7      100.54       65.22     58.50 o 
 -13   2   7      868.78      804.55     61.80 o 
 -12   2   7     2490.54     2158.45     70.59 o 
 -11   2   7     4200.47     3922.22    146.14 o 
 -10   2   7     3998.40     4450.37     93.63 o 
  -9   2   7     2618.46     2316.64     61.85 o 
  -8   2   7     1206.44     1162.58     38.72 o 
  -7   2   7      687.13      781.25     47.18 o 
  -6   2   7       71.63      103.71     12.98 o 
  -5   2   7     2222.09     2407.68     43.20 o 
  -4   2   7     9798.62     9021.40     99.74 o 
  -3   2   7    18232.45    18598.13    248.86 o 
  -2   2   7    13580.27    13614.87    157.68 o 
  -1   2   7     7924.21     7041.32     83.71 o 
   0   2   7     1468.74     1999.21     39.78 o 
   1   2   7       62.51      221.78     14.43 o 
   2   2   7     1326.38     1419.71     23.82 o 
   3   2   7     2993.03     2690.78     41.04 o 
   4   2   7     3188.47     3298.22     49.29 o 
   5   2   7     5175.87     4481.56     62.57 o 
   6   2   7     2869.56     2716.75     55.83 o 
   7   2   7     1003.43     1014.32     36.49 o 
   8   2   7      525.74      539.19     33.51 o 
   9   2   7      117.64       81.74     21.69 o 
 -14   3   7      486.78      465.76     68.05 o 
 -13   3   7      668.44      497.24     64.77 o 
 -12   3   7      552.07      501.12     60.94 o 
 -11   3   7        5.23       89.95     25.87 o 
 -10   3   7      198.03      252.18     33.07 o 
  -9   3   7      831.45      956.63     43.01 o 
  -8   3   7     2472.39     2101.27     55.74 o 
  -7   3   7     4055.40     4419.37     72.89 o 
  -6   3   7     2382.01     2664.96     76.99 o 
  -5   3   7     2471.52     2224.36     38.25 o 
  -4   3   7     1192.77     1364.06     27.71 o 
  -3   3   7       80.38      232.22     10.83 o 
  -2   3   7      220.60      528.29     18.21 o 
  -1   3   7       16.12      268.46     16.91 o 
   0   3   7      464.70      574.01     25.14 o 
   1   3   7     1674.09     1696.41     30.71 o 
   2   3   7     2749.01     2102.17     38.56 o 
   3   3   7     2010.51     2179.84     41.18 o 
   4   3   7     3178.13     3020.65     56.66 o 
   5   3   7      165.59      165.78     18.58 o 
   6   3   7       70.62      123.68     16.99 o 
   7   3   7      236.86      259.42     22.87 o 
   8   3   7      581.03      659.43     46.52 o 
   9   3   7      378.66      264.47     27.73 o 
 -13   4   7       39.35       24.29     35.95 o 
 -12   4   7       70.35       37.41     32.87 o 
 -11   4   7      396.73      348.94     80.18 o 
 -10   4   7      762.20      565.96     45.55 o 
  -9   4   7      467.40      410.24     57.68 o 
  -8   4   7      478.02      506.65     39.90 o 
  -7   4   7       13.30       29.11     16.42 o 
  -6   4   7        6.11       20.93     15.34 o 
  -5   4   7      191.03      103.46     17.26 o 
  -4   4   7       68.65      126.34     14.85 o 
  -3   4   7       41.37      168.65     10.55 o 
  -2   4   7      187.02      309.67     12.97 o 
  -1   4   7        5.26       14.61      7.66 o 
   0   4   7       11.87       43.75      7.91 o 
   1   4   7      563.92      723.18     19.87 o 
   2   4   7      381.31      549.02     21.40 o 
   3   4   7      117.76       93.13     14.53 o 
   4   4   7      284.92      335.62     22.48 o 
   5   4   7      403.95      390.29     33.47 o 
   6   4   7       71.81      110.43     18.78 o 
   7   4   7        3.01        5.58     16.71 o 
   8   4   7       47.76       17.63     17.93 o 
   9   4   7       13.28        7.66     23.49 o 
 -13   5   7      650.95      616.81     79.81 o 
 -12   5   7      159.56      208.13     47.65 o 
 -11   5   7       51.34       52.71     31.83 o 
 -10   5   7      242.90      281.97     45.24 o 
  -9   5   7     2092.52     2057.37    128.42 o 
  -8   5   7     2252.94     2224.75     71.73 o 
  -7   5   7     2175.66     2304.23     69.08 o 
  -6   5   7     4190.90     3136.61     99.98 o 
  -5   5   7     1885.53     2243.79     62.29 o 
  -4   5   7       71.93       81.93     17.48 o 
  -3   5   7       19.58        0.00     11.17 o 
  -2   5   7      117.37       77.88     14.50 o 
  -1   5   7     2268.09     2526.13     54.05 o 
   0   5   7     2836.84     3347.96     58.84 o 
   1   5   7     2298.20     2047.85     41.99 o 
   2   5   7     3247.67     3109.26     51.39 o 
   3   5   7     1996.75     2255.86     48.47 o 
   4   5   7     1357.38     1185.72     38.59 o 
   5   5   7       97.88      123.57     19.13 o 
   6   5   7        5.51       20.19     16.15 o 
   7   5   7      153.82      150.18     23.71 o 
   8   5   7      648.22      719.26     71.21 o 
 -12   6   7      895.47      772.94     83.98 o 
 -11   6   7     1180.19      955.64    113.30 o 
 -10   6   7     2530.75     2299.17    103.23 o 
  -9   6   7     3002.23     3075.29    144.19 o 
  -8   6   7     1185.55     1317.56     64.28 o 
  -7   6   7      121.04       75.98     22.00 o 
  -6   6   7      386.53      250.45     29.61 o 
  -5   6   7     2310.96     2067.12     63.93 o 
  -4   6   7     3671.51     4548.91    106.23 o 
  -3   6   7     4243.75     4419.19     80.68 o 
  -2   6   7     3686.74     3732.01     73.98 o 
  -1   6   7     4912.37     5136.37     89.45 o 
   0   6   7     1673.79     1551.40     46.71 o 
   1   6   7      162.78      120.52     18.63 o 
   2   6   7        1.97       31.57     14.03 o 
   3   6   7      349.92      250.35     26.34 o 
   4   6   7     1157.09     1188.08     44.29 o 
   5   6   7     1394.21     1412.61     45.78 o 
   6   6   7     1228.67     1301.15     47.35 o 
   7   6   7     1201.38     1391.51     89.43 o 
 -11   7   7        0.35        0.00     32.38 o 
 -10   7   7       34.63       48.95     35.74 o 
  -9   7   7      187.74      174.01     72.30 o 
  -8   7   7      295.59      424.60     51.57 o 
  -7   7   7      755.87      720.92     58.03 o 
  -6   7   7      738.23      704.26     45.11 o 
  -5   7   7      929.92     1106.96     53.70 o 
  -4   7   7      452.78      546.27     39.06 o 
  -3   7   7        1.23        8.01     14.94 o 
  -2   7   7      371.33      356.61     50.33 o 
  -1   7   7      339.05      327.86     41.54 o 
   0   7   7      558.29      481.73     35.95 o 
   1   7   7      331.23      397.61     57.98 o 
   2   7   7      737.76      581.68     32.41 o 
   3   7   7      537.81      672.10     58.71 o 
   4   7   7      232.37      250.41     32.72 o 
   5   7   7       57.34       17.57     56.53 o 
   6   7   7       90.82      122.81     34.18 o 
 -10   8   7       71.06       38.75     36.43 o 
  -9   8   7       36.85       72.14     32.61 o 
  -8   8   7      143.52      147.90     57.45 o 
  -7   8   7       93.44       88.79     32.94 o 
  -6   8   7       15.30        0.00     33.89 o 
  -5   8   7      117.36       38.45     25.40 o 
  -4   8   7      108.81       84.31     29.17 o 
  -3   8   7      215.49      178.36     29.28 o 
  -2   8   7       76.09      180.21     29.16 o 
  -1   8   7      141.12      104.87     27.42 o 
   0   8   7       29.72       18.19     23.60 o 
   1   8   7        3.20       34.97     23.78 o 
   2   8   7       44.47       80.40     28.47 o 
   3   8   7       24.06       62.09     28.80 o 
   4   8   7       12.35        6.33     32.16 o 
   5   8   7        8.79       45.40     36.60 o 
  -8   9   7      206.87      146.43     80.01 o 
  -7   9   7      470.59      483.60     56.00 o 
  -6   9   7     1142.29      886.74     82.57 o 
  -5   9   7     1652.00     1534.81    101.67 o 
  -4   9   7     1286.81     1395.10     93.73 o 
  -3   9   7      159.72      209.21     48.79 o 
  -2   9   7      112.23      110.36     39.53 o 
  -1   9   7      829.12      852.51     77.22 o 
   0   9   7     1167.33     1292.34     88.90 o 
   1   9   7     1002.16     1178.52     87.35 o 
   2   9   7      838.15      842.61     78.31 o 
   3   9   7      376.70      203.34     48.62 o 
  -6  10   7       46.14       60.93     44.54 o 
  -5  10   7      420.17      357.49     62.66 o 
  -4  10   7      912.92     1050.84     93.67 o 
  -3  10   7     1095.74     1024.66     92.47 o 
  -2  10   7     1189.01     1066.73     92.35 o 
  -1  10   7     1454.32     1618.18    108.40 o 
   0  10   7      708.11      779.26     84.18 o 
   1  10   7      129.65      140.45     46.55 o 
 -14   0   8     1758.96     1552.95    101.82 o 
 -13   0   8     2426.80     2558.21    113.83 o 
 -12   0   8     2950.21     3328.09    191.95 o 
 -11   0   8     1558.65     1571.75     83.17 o 
 -10   0   8      116.70      183.41     41.98 o 
  -9   0   8      282.73      312.83     60.01 o 
  -8   0   8     3537.58     3787.12    177.08 o 
  -7   0   8     5572.07     5491.88    139.03 o 
  -6   0   8     4118.63     4589.28     96.48 o 
  -5   0   8     8434.64     7530.33    128.98 o 
  -4   0   8     6433.25     6600.67    113.62 o 
  -3   0   8     3214.40     3305.23     98.02 o 
  -2   0   8     3132.00     3202.11     52.03 o 
  -1   0   8      821.35     1032.85     59.62 o 
   0   0   8     1559.24     1600.39     36.97 o 
   1   0   8     1599.02     1394.67     42.53 o 
   2   0   8     3229.30     3178.00     77.72 o 
   3   0   8     5835.00     5252.57    105.07 o 
   4   0   8     3540.15     3516.38     73.20 o 
   5   0   8      453.82      446.79     36.14 o 
   6   0   8       79.36       83.64     27.85 o 
   7   0   8       89.73       61.26     23.64 o 
   8   0   8      226.08      175.76     32.69 o 
   9   0   8      724.85      571.78     54.07 o 
 -14   1   8      106.42       57.68     35.18 o 
 -13   1   8       84.03       75.34     26.91 o 
 -12   1   8      887.41     1119.82     56.18 o 
 -11   1   8     1681.99     1737.13     60.32 o 
 -10   1   8     2184.30     2133.28     62.45 o 
  -9   1   8     2032.76     2146.89     59.04 o 
  -8   1   8     2129.06     2328.48     56.73 o 
  -7   1   8      791.15      979.34     33.95 o 
  -6   1   8      337.81      254.42     18.92 o 
  -5   1   8      187.13      175.43     14.84 o 
  -4   1   8       52.12      163.15     13.56 o 
  -3   1   8     1060.36      920.22     40.50 o 
  -2   1   8     7169.44     7877.92    106.74 o 
  -1   1   8    14123.04    15262.23    167.24 o 
   0   1   8     5146.42     4072.49     52.51 o 
   1   1   8     2745.59     2932.69     43.44 o 
   2   1   8      246.23      264.18     13.78 o 
   3   1   8        6.24       28.67      9.75 o 
   4   1   8      923.49      707.41     24.60 o 
   5   1   8      982.67     1084.29     31.47 o 
   6   1   8     1136.23     1139.33     34.70 o 
   7   1   8      444.60      357.35     34.58 o 
   8   1   8      281.47      233.41     24.86 o 
   9   1   8      327.04      441.36     33.17 o 
 -14   2   8       14.60       25.92     39.83 o 
 -13   2   8       96.77       63.62     26.38 o 
 -12   2   8      169.73      210.46     30.15 o 
 -11   2   8      176.35      234.41     36.41 o 
 -10   2   8       10.48       68.08     20.00 o 
  -9   2   8      115.46      100.03     18.77 o 
  -8   2   8      407.42      273.23     46.39 o 
  -7   2   8      334.63      324.79     25.04 o 
  -6   2   8      933.01     1195.76     37.59 o 
  -5   2   8      302.65      160.95     17.84 o 
  -4   2   8      308.61      277.17     14.13 o 
  -3   2   8      230.31       95.01     16.57 o 
  -2   2   8      475.40      321.80     23.76 o 
  -1   2   8        1.25      111.48     12.90 o 
   0   2   8      276.20      292.03     18.16 o 
   1   2   8        7.89       78.86     10.23 o 
   2   2   8      196.65      112.54     10.96 o 
   3   2   8      131.56       95.66     11.74 o 
   4   2   8      115.77      200.79     16.27 o 
   5   2   8      113.87      136.78     15.21 o 
   6   2   8      102.29      214.48     19.97 o 
   7   2   8       71.48       78.65     17.85 o 
   8   2   8        2.18        0.00     16.78 o 
   9   2   8       10.52        4.46     22.05 o 
 -14   3   8      104.47       74.07     55.53 o 
 -13   3   8        0.68       12.55     35.30 o 
 -12   3   8      164.51      172.72     33.50 o 
 -11   3   8     1494.75     1559.88     67.40 o 
 -10   3   8     1830.36     1722.29     66.53 o 
  -9   3   8     1885.84     1623.26     63.62 o 
  -8   3   8     1963.12     1954.50     54.04 o 
  -7   3   8     1025.00     1103.61     43.44 o 
  -6   3   8      161.41      150.81     23.80 o 
  -5   3   8       48.22       90.29     16.20 o 
  -4   3   8     1335.39     1259.59     25.18 o 
  -3   3   8     5821.73     6159.55     90.34 o 
  -2   3   8     5298.39     5038.47     69.79 o 
  -1   3   8     1907.83     1868.72     42.92 o 
   0   3   8     1848.59     2079.87     43.40 o 
   1   3   8     1911.28     1621.09     39.69 o 
   2   3   8       69.81      113.97     18.06 o 
   3   3   8       29.73       83.90     13.37 o 
   4   3   8      323.27      304.28     18.99 o 
   5   3   8      349.91      335.13     22.06 o 
   6   3   8     1208.66     1236.59     38.17 o 
   7   3   8     1213.62     1261.93     41.81 o 
   8   3   8      642.30      564.12     48.25 o 
 -13   4   8     1199.32      856.20     82.93 o 
 -12   4   8     1270.84     1101.44    103.57 o 
 -11   4   8     1408.52     1405.16     86.44 o 
 -10   4   8      308.48      246.36     33.18 o 
  -9   4   8        0.31       10.84     17.98 o 
  -8   4   8      444.55      403.35     35.04 o 
  -7   4   8     3763.04     3709.70     88.29 o 
  -6   4   8    10240.54    10818.09    168.07 o 
  -5   4   8     9069.29     9278.26    145.34 o 
  -4   4   8     5727.48     5527.74    129.32 o 
  -3   4   8     2316.35     2353.72     43.91 o 
  -2   4   8      644.18      602.62     20.38 o 
  -1   4   8       20.81       26.47      8.74 o 
   0   4   8     1026.70     1103.12     28.03 o 
   1   4   8     3851.71     3531.21     74.17 o 
   2   4   8     2852.90     2973.08     49.21 o 
   3   4   8     3381.73     3138.64     78.06 o 
   4   4   8     2026.30     1867.25     45.37 o 
   5   4   8     1061.01     1353.18     60.99 o 
   6   4   8      751.44     1003.86     46.46 o 
   7   4   8        0.37       13.71     17.07 o 
   8   4   8      224.41      261.53     36.22 o 
 -13   5   8        2.91       63.69     51.44 o 
 -12   5   8       53.73       43.31     33.91 o 
 -11   5   8      233.34      191.86     41.71 o 
 -10   5   8     1941.77     1840.04    239.65 o 
  -9   5   8     2266.69     2255.76     75.38 o 
  -8   5   8     1688.15     1784.51    106.91 o 
  -7   5   8      712.21      811.24     44.43 o 
  -6   5   8      717.06      762.58     40.32 o 
  -5   5   8      111.89      230.98     42.06 o 
  -4   5   8     1273.47     1436.02     47.90 o 
  -3   5   8     1485.73     1494.90     43.16 o 
  -2   5   8     1187.18     1123.90     67.21 o 
  -1   5   8     1741.99     1543.15     56.14 o 
   0   5   8     1063.78     1208.74     41.56 o 
   1   5   8     1572.38     1380.33     37.24 o 
   2   5   8      337.24      383.68     22.63 o 
   3   5   8        4.07       17.84     13.36 o 
   4   5   8      221.66      273.86     23.51 o 
   5   5   8      139.66       73.79     18.53 o 
   6   5   8      232.44      253.06     25.90 o 
   7   5   8      528.34      543.80     39.79 o 
 -12   6   8       34.43       16.18     36.03 o 
 -11   6   8      117.15       80.73     37.15 o 
 -10   6   8        0.63       15.95     28.46 o 
  -9   6   8       35.14       86.55     26.21 o 
  -8   6   8      128.76       47.40     21.45 o 
  -7   6   8       49.56       62.03     21.74 o 
  -6   6   8      220.84      146.04     24.39 o 
  -5   6   8       22.31       47.97     26.48 o 
  -4   6   8      417.66      461.17     52.79 o 
  -3   6   8      705.75      927.06     40.97 o 
  -2   6   8      268.29      380.84     26.64 o 
  -1   6   8        1.10        3.64     13.14 o 
   0   6   8       33.69       62.41     16.46 o 
   1   6   8       84.15       69.46     20.03 o 
   2   6   8       65.44      128.72     18.77 o 
   3   6   8      252.69      156.33     21.19 o 
   4   6   8        0.39        7.95     16.65 o 
   5   6   8       51.80       76.09     19.70 o 
   6   6   8        0.08       34.91     20.30 o 
 -11   7   8      514.36      362.61     56.51 o 
 -10   7   8      698.32      870.79     73.45 o 
  -9   7   8     1116.77      827.99     67.32 o 
  -8   7   8     2207.21     2010.83    147.39 o 
  -7   7   8     1475.35     1536.20     63.11 o 
  -6   7   8       72.75      107.76     24.79 o 
  -5   7   8      116.29      199.78     55.43 o 
  -4   7   8      585.97      604.32     72.69 o 
  -3   7   8     1063.38     1200.37     45.77 o 
  -2   7   8     1871.48     1830.55     61.64 o 
  -1   7   8     1620.31     1707.40     64.31 o 
   0   7   8     1016.97      912.55     42.60 o 
   1   7   8      403.27      389.61     31.04 o 
   2   7   8      155.41      298.35     26.32 o 
   3   7   8       61.21      176.36     23.45 o 
   4   7   8       95.04       78.32     24.52 o 
   5   7   8      475.55      529.12     51.64 o 
 -10   8   8       36.05       53.55     34.74 o 
  -9   8   8       21.18       84.69     35.79 o 
  -8   8   8      404.21      279.00     85.01 o 
  -7   8   8     1066.78      965.55     68.68 o 
  -6   8   8     1705.40     1810.36     85.87 o 
  -5   8   8     2054.24     1995.16    136.08 o 
  -4   8   8     2176.57     2095.03     86.38 o 
  -3   8   8     1778.08     1585.47     54.19 o 
  -2   8   8      407.35      379.25     35.94 o 
  -1   8   8       73.69       49.96     22.95 o 
   0   8   8      170.38      207.07     39.47 o 
   1   8   8      901.58      897.85     56.26 o 
   2   8   8     1988.16     1932.91     78.47 o 
   3   8   8     1835.99     2063.21    216.90 o 
   4   8   8     1574.48     1665.66     80.49 o 
  -8   9   8      184.58      114.50     39.73 o 
  -7   9   8      134.05      223.22     43.55 o 
  -6   9   8       60.26       38.90     28.19 o 
  -5   9   8        0.18       14.85     31.93 o 
  -4   9   8       10.23        0.00     26.64 o 
  -3   9   8       79.54      109.04     38.26 o 
  -2   9   8      303.64      375.96     55.64 o 
  -1   9   8      616.31      835.59     74.80 o 
   0   9   8      384.42      311.69     52.36 o 
   1   9   8       54.77        2.88     35.16 o 
   2   9   8        1.74       27.96     34.24 o 
  -4  10   8       31.02       59.55     40.57 o 
  -3  10   8       20.22        0.00     33.03 o 
  -2  10   8       27.24        0.00     33.09 o 
  -1  10   8       11.03       26.35     37.00 o 
 -14   1   9      615.39      465.87     45.99 o 
 -13   1   9     1127.12     1033.56    158.93 o 
 -12   1   9     1725.19     1771.20     66.96 o 
 -11   1   9     1494.73     1332.27     55.92 o 
 -10   1   9     1337.20     1312.94     82.52 o 
  -9   1   9      107.37      193.59     34.42 o 
  -8   1   9      444.14      435.33     33.72 o 
  -7   1   9      621.34      911.70     33.45 o 
  -6   1   9     2341.45     1802.50     42.59 o 
  -5   1   9     1288.64     1542.36     36.72 o 
  -4   1   9     1254.58     1604.27     35.56 o 
  -3   1   9     2620.83     2240.90     82.12 o 
  -2   1   9     1581.35     1550.93     43.52 o 
  -1   1   9      611.00      715.54     27.97 o 
   0   1   9      221.29      100.16     10.83 o 
   1   1   9      567.15      409.07     24.17 o 
   2   1   9      422.16      466.53     18.00 o 
   3   1   9     1322.23     1373.84     30.45 o 
   4   1   9     1522.98     1380.53     33.11 o 
   5   1   9     1256.60     1330.31     35.51 o 
   6   1   9      972.74      962.75     33.76 o 
   7   1   9      527.55      500.60     32.39 o 
   8   1   9        1.78        9.75     18.56 o 
 -14   2   9      850.26      705.96    139.20 o 
 -13   2   9      264.67      374.97    109.22 o 
 -12   2   9       74.67       57.24     23.62 o 
 -11   2   9      992.37     1151.95     83.69 o 
 -10   2   9     1554.60     1199.85     83.75 o 
  -9   2   9     3277.70     3394.00     76.96 o 
  -8   2   9     4232.70     4672.15     80.86 o 
  -7   2   9     6619.19     6242.66    102.40 o 
  -6   2   9     4225.25     4124.36    118.36 o 
  -5   2   9     1920.25     2563.00     43.52 o 
  -4   2   9       56.29       25.27     13.64 o 
  -3   2   9      973.04     1034.57     68.20 o 
  -2   2   9     4297.17     4024.11     58.59 o 
  -1   2   9     2894.58     3268.80     54.81 o 
   0   2   9     4517.91     4183.46     70.01 o 
   1   2   9     4725.87     4651.33     61.58 o 
   2   2   9     3714.99     3521.08     87.84 o 
   3   2   9      545.06      613.10     26.16 o 
   4   2   9      296.54      412.49     21.04 o 
   5   2   9        5.25       26.19     13.18 o 
   6   2   9      677.50      673.40     31.00 o 
   7   2   9      753.13      676.38     33.65 o 
   8   2   9      574.51      704.59     42.36 o 
 -14   3   9      159.10       89.21     46.02 o 
 -13   3   9      385.47      350.39     44.07 o 
 -12   3   9     1046.41     1074.00     63.19 o 
 -11   3   9     1466.68     1432.24     65.86 o 
 -10   3   9      328.51      426.34     38.73 o 
  -9   3   9      338.03      344.51     52.17 o 
  -8   3   9        6.32        0.00     15.85 o 
  -7   3   9      536.89      527.25     29.91 o 
  -6   3   9     2340.06     2102.31     50.35 o 
  -5   3   9     2348.40     2682.51     50.71 o 
  -4   3   9     5513.31     5310.25    107.62 o 
  -3   3   9     2820.47     2569.02     61.14 o 
  -2   3   9     1863.67     1888.22     37.05 o 
  -1   3   9      755.34      685.39     34.06 o 
   0   3   9       38.86       99.64     20.56 o 
   1   3   9      321.79      302.62     23.88 o 
   2   3   9     1440.12     1459.48     35.81 o 
   3   3   9     2075.35     2116.02     39.57 o 
   4   3   9      958.71     1081.21     31.50 o 
   5   3   9     1234.95     1244.82     37.06 o 
   6   3   9      394.56      410.70     26.41 o 
   7   3   9      108.39      114.00     20.45 o 
 -13   4   9        0.35        9.91     35.55 o 
 -12   4   9       84.60      124.07     31.72 o 
 -11   4   9      217.60      103.09     28.88 o 
 -10   4   9        1.54        8.89     19.83 o 
  -9   4   9        4.44        0.00     16.88 o 
  -8   4   9      233.53      138.08     46.45 o 
  -7   4   9      202.74      273.44     28.09 o 
  -6   4   9        0.13        5.72     16.33 o 
  -5   4   9      152.67      207.14     25.48 o 
  -4   4   9      127.36       72.38     14.84 o 
  -3   4   9     1288.01     1397.92     49.56 o 
  -2   4   9      636.74      944.03     24.80 o 
  -1   4   9       31.68       35.35     12.94 o 
   0   4   9       12.94       20.31     12.20 o 
   1   4   9        4.24       37.16     14.19 o 
   2   4   9        0.52       25.80     15.11 o 
   3   4   9       76.54      125.55     15.95 o 
   4   4   9      168.88      228.30     20.68 o 
   5   4   9       18.62       43.80     15.57 o 
   6   4   9        2.07       18.05     15.73 o 
   7   4   9        7.17       17.05     19.80 o 
 -13   5   9      517.45      398.32     68.50 o 
 -12   5   9      828.21      741.88     72.33 o 
 -11   5   9      800.45      771.90     55.67 o 
 -10   5   9     1406.72     1377.56     65.81 o 
  -9   5   9      958.36      956.78     53.36 o 
  -8   5   9      178.04      206.41     28.14 o 
  -7   5   9       73.38       60.89     20.21 o 
  -6   5   9      471.77      605.46     36.53 o 
  -5   5   9     2029.68     1798.02     54.97 o 
  -4   5   9     3648.56     3291.81     72.16 o 
  -3   5   9     2801.36     3167.54     82.40 o 
  -2   5   9     1962.01     1709.56     62.61 o 
  -1   5   9      442.08      387.28     36.02 o 
   0   5   9       37.18       14.76     19.10 o 
   1   5   9       49.90      108.16     21.99 o 
   2   5   9      459.16      356.94     21.67 o 
   3   5   9      974.24      862.32     41.41 o 
   4   5   9      576.03      859.49     35.72 o 
   5   5   9      722.66      674.11     36.06 o 
   6   5   9      298.07      252.08     27.11 o 
 -12   6   9       22.39       61.94     36.61 o 
 -11   6   9      156.02       91.94     36.77 o 
 -10   6   9      623.15      625.64     49.13 o 
  -9   6   9     2688.68     2531.67    102.38 o 
  -8   6   9     3520.24     3426.58     93.03 o 
  -7   6   9     2496.77     2602.12     94.87 o 
  -6   6   9      877.46      771.28     42.70 o 
  -5   6   9      556.50      458.23     45.08 o 
  -4   6   9      154.39      189.74     23.68 o 
  -3   6   9      161.84      108.73     29.07 o 
  -2   6   9     1605.56     1579.70     54.23 o 
  -1   6   9     3380.13     3165.23     64.24 o 
   0   6   9     4779.05     4888.80    117.23 o 
   1   6   9     2495.44     2662.42     56.52 o 
   2   6   9     1512.94     1594.90     46.08 o 
   3   6   9      547.02      696.63     38.56 o 
   4   6   9        1.54       24.72     19.05 o 
   5   6   9      145.52      213.76     27.63 o 
   6   6   9      334.95      358.96     33.30 o 
 -11   7   9      324.55      248.51     49.98 o 
 -10   7   9      191.65      216.18     44.32 o 
  -9   7   9      238.22      131.68     46.20 o 
  -8   7   9       13.88       41.13     22.77 o 
  -7   7   9       38.07      103.54     24.91 o 
  -6   7   9      744.06      814.64     67.58 o 
  -5   7   9      955.81      887.61     62.82 o 
  -4   7   9     1449.47     1347.85     91.53 o 
  -3   7   9     1349.19     1467.11     48.47 o 
  -2   7   9      294.95      399.20     32.54 o 
  -1   7   9       33.88       20.39     17.08 o 
   0   7   9       21.90       58.07     17.54 o 
   1   7   9       17.45        0.00     15.92 o 
   2   7   9       66.89       75.46     20.30 o 
   3   7   9      293.06      298.20     27.89 o 
   4   7   9      518.12      595.56     38.24 o 
  -9   8   9      107.86       56.76     67.49 o 
  -8   8   9       13.19       21.19     26.81 o 
  -7   8   9        5.13       40.86     27.20 o 
  -6   8   9        1.16        0.00     19.85 o 
  -5   8   9       40.73        0.00     21.34 o 
  -4   8   9       45.15       55.04     22.29 o 
  -3   8   9       34.28       65.66     20.74 o 
  -2   8   9       23.32       60.95     21.03 o 
  -1   8   9        2.92        0.15     18.15 o 
   0   8   9      166.53      221.54     27.72 o 
   1   8   9      345.12      332.51     71.23 o 
   2   8   9      160.51      261.95     38.83 o 
   3   8   9       26.79       30.01     28.88 o 
  -7   9   9       73.03       10.88     47.04 o 
  -6   9   9      495.18      458.69     52.36 o 
  -5   9   9      919.15      957.07     67.82 o 
  -4   9   9     1031.94     1029.73     81.36 o 
  -3   9   9      974.32     1097.34     80.21 o 
  -2   9   9      533.08      522.69     59.32 o 
  -1   9   9      425.83      531.08    115.28 o 
   0   9   9      168.30      182.14     43.96 o 
   1   9   9        2.86       14.53     26.65 o 
 -14   0  10      290.54      451.95     64.91 o 
 -13   0  10      454.84      558.42     66.18 o 
 -12   0  10      341.70      340.39    106.88 o 
 -11   0  10     1116.88      944.56    137.12 o 
 -10   0  10     4561.37     5296.33    148.99 o 
  -9   0  10     5592.22     5643.91    204.18 o 
  -8   0  10     4368.25     3843.11    191.18 o 
  -7   0  10       25.57      128.72     70.26 o 
  -6   0  10      962.16     1091.01     56.16 o 
  -5   0  10     1938.38     2386.84    114.85 o 
  -4   0  10     3910.21     4024.45    134.76 o 
  -3   0  10     5767.49     6353.72    210.02 o 
  -2   0  10     5157.04     5618.45    230.39 o 
  -1   0  10     7633.52     6732.55    141.82 o 
   0   0  10     1633.51     1603.09     67.88 o 
   1   0  10      613.68      673.41     27.17 o 
   2   0  10      100.09      236.61     29.50 o 
   3   0  10      209.35      272.47     24.31 o 
   4   0  10     2240.56     2372.85     62.40 o 
   5   0  10     1868.64     1857.95     58.88 o 
   6   0  10     1164.99     1144.07     51.95 o 
   7   0  10      865.88      876.04     76.10 o 
 -14   1  10      983.66      891.53     61.09 o 
 -13   1  10      905.76      835.61     53.94 o 
 -12   1  10      177.34      143.95     27.80 o 
 -11   1  10       11.02       64.47     22.29 o 
 -10   1  10      204.28      209.37     26.15 o 
  -9   1  10      948.34     1145.71     46.01 o 
  -8   1  10     1590.96     1613.84     50.14 o 
  -7   1  10     2200.23     2193.23     54.36 o 
  -6   1  10     1069.40     1180.58     54.26 o 
  -5   1  10     1224.03     1004.41     30.25 o 
  -4   1  10      408.52      612.20     42.93 o 
  -3   1  10      387.35      485.64     34.76 o 
  -2   1  10       10.64       45.46     12.63 o 
  -1   1  10      627.61      592.76     25.29 o 
   0   1  10     1463.45     1629.32     31.95 o 
   1   1  10     1560.00     1380.53     33.73 o 
   2   1  10     1434.33     1598.93     30.83 o 
   3   1  10     1158.02     1301.38     30.62 o 
   4   1  10      899.89      749.82     26.82 o 
   5   1  10       35.88       72.47     15.07 o 
   6   1  10       90.12      121.93     18.72 o 
   7   1  10      225.50      183.17     22.86 o 
 -14   2  10       15.73       22.30     31.76 o 
 -13   2  10        0.21       18.43     28.56 o 
 -12   2  10      236.27      205.54     31.47 o 
 -11   2  10      181.62      146.18     26.97 o 
 -10   2  10       33.24       75.30     21.16 o 
  -9   2  10      157.30      156.25     27.22 o 
  -8   2  10       16.69       17.71     18.53 o 
  -7   2  10      569.65      680.03     39.88 o 
  -6   2  10      167.29      248.52     28.53 o 
  -5   2  10      209.02      436.75     21.94 o 
  -4   2  10      263.19      367.01     54.91 o 
  -3   2  10       18.70       48.11     16.40 o 
  -2   2  10       23.17       67.63     12.48 o 
  -1   2  10      496.21      326.46     22.18 o 
   0   2  10       18.55       40.59     17.79 o 
   1   2  10      112.77       83.08     12.43 o 
   2   2  10      424.05      560.33     24.37 o 
   3   2  10      406.88      291.91     17.13 o 
   4   2  10       66.58       44.64     13.03 o 
   5   2  10      133.39       94.90     16.22 o 
   6   2  10        5.03        5.30     15.09 o 
   7   2  10       20.07       27.77     19.42 o 
 -13   3  10      625.21      584.87     54.56 o 
 -12   3  10      278.94      251.43     37.14 o 
 -11   3  10       82.20       95.31     28.56 o 
 -10   3  10      112.21      111.16     26.08 o 
  -9   3  10      486.11      554.20     39.65 o 
  -8   3  10     1180.33     1295.27     50.91 o 
  -7   3  10     1701.54     1708.10     86.36 o 
  -6   3  10     3576.99     3900.15     72.35 o 
  -5   3  10     5562.74     5819.77     95.19 o 
  -4   3  10     2398.02     2126.74     65.75 o 
  -3   3  10       33.41       40.45     15.15 o 
  -2   3  10      273.76      207.21     20.17 o 
  -1   3  10      167.40      130.34     17.78 o 
   0   3  10      430.78      358.60     31.03 o 
   1   3  10     1307.17     1615.55     35.96 o 
   2   3  10     1417.47     1425.05     36.91 o 
   3   3  10     1143.73     1223.86     37.00 o 
   4   3  10      818.41      725.25     31.98 o 
   5   3  10      112.59      148.25     18.66 o 
   6   3  10        0.21       16.15     16.81 o 
   7   3  10      124.48      146.66     32.55 o 
 -13   4  10      473.45      487.42     51.74 o 
 -12   4  10     1540.28     1595.67    130.41 o 
 -11   4  10     2169.61     2178.49    103.04 o 
 -10   4  10     2578.96     2671.91     83.49 o 
  -9   4  10     1171.15     1047.23     66.63 o 
  -8   4  10      710.93      658.95     40.77 o 
  -7   4  10      204.33      197.06     25.81 o 
  -6   4  10        0.54       35.31     15.35 o 
  -5   4  10     2573.63     2830.60     71.15 o 
  -4   4  10     3855.27     3702.02    111.17 o 
  -3   4  10     3520.61     3202.78     87.32 o 
  -2   4  10     3116.26     3238.21     80.90 o 
  -1   4  10     2915.59     2825.07     86.48 o 
   0   4  10     2069.40     2267.95     61.00 o 
   1   4  10      335.03      355.36     35.27 o 
   2   4  10      204.73      239.23     24.19 o 
   3   4  10      301.80      430.50     26.04 o 
   4   4  10      925.51      933.17     36.41 o 
   5   4  10     1145.09      978.26     45.20 o 
   6   4  10     1205.66     1306.30     47.38 o 
 -12   5  10       68.68       71.39     29.79 o 
 -11   5  10       10.51       53.66     26.89 o 
 -10   5  10       18.63       22.94     23.38 o 
  -9   5  10      584.90      569.84     43.52 o 
  -8   5  10      640.20      639.51     52.40 o 
  -7   5  10      761.85      533.32     63.61 o 
  -6   5  10      769.06      835.01     40.34 o 
  -5   5  10     1483.28     1412.83     46.33 o 
  -4   5  10      496.28      435.90     48.68 o 
  -3   5  10       92.02      235.33     32.84 o 
  -2   5  10       29.94       50.22     22.62 o 
  -1   5  10      967.66      967.05     52.49 o 
   0   5  10     1809.35     1828.11     68.32 o 
   1   5  10     1939.04     2439.65     69.90 o 
   2   5  10     1288.95     1314.06     52.97 o 
   3   5  10      180.79      143.00     25.21 o 
   4   5  10        0.61        0.64     15.41 o 
   5   5  10        3.15        2.78     16.51 o 
 -11   6  10        1.77        2.48     24.81 o 
 -10   6  10       38.26       46.68     25.08 o 
  -9   6  10        0.63        8.01     20.24 o 
  -8   6  10      123.27       73.88     27.60 o 
  -7   6  10      101.07      132.34     23.92 o 
  -6   6  10       14.83       30.69     19.23 o 
  -5   6  10        3.07       17.09     16.43 o 
  -4   6  10      209.21      184.22     34.49 o 
  -3   6  10        4.92       31.62     20.69 o 
  -2   6  10      265.90      194.82     31.21 o 
  -1   6  10       64.07      121.56     28.31 o 
   0   6  10       27.67       13.43     26.59 o 
   1   6  10       34.80       35.88     22.23 o 
   2   6  10       34.23       80.48     25.49 o 
   3   6  10        1.46       16.70     23.93 o 
   4   6  10       73.40       80.32     20.66 o 
 -10   7  10       20.37        0.00     38.32 o 
  -9   7  10      208.59      242.13     56.17 o 
  -8   7  10     1140.92     1133.28     57.19 o 
  -7   7  10     1925.65     2027.94    125.85 o 
  -6   7  10     1745.40     1465.40     81.61 o 
  -5   7  10     1048.87     1076.96     49.59 o 
  -4   7  10      463.82      498.53     47.96 o 
  -3   7  10      245.62      194.57     22.69 o 
  -2   7  10       49.53       33.63     36.16 o 
  -1   7  10      205.21      295.10     61.53 o 
   0   7  10      948.50      917.72     71.08 o 
   1   7  10     1246.39     1243.63     60.22 o 
   2   7  10      897.24      977.45     56.83 o 
   3   7  10      590.93      604.64     53.67 o 
  -8   8  10      309.82      202.69    114.07 o 
  -7   8  10       22.85       62.55     25.33 o 
  -6   8  10       14.95        0.00     20.72 o 
  -5   8  10      219.20      175.78     29.18 o 
  -4   8  10     1129.41     1047.98     67.06 o 
  -3   8  10     2253.65     2405.92     73.54 o 
  -2   8  10     2177.00     2464.75     79.75 o 
  -1   8  10      732.28      825.53     42.24 o 
   0   8  10      127.00      165.41     29.78 o 
   1   8  10       22.30       33.36     23.52 o 
   2   8  10       33.27       30.34     26.98 o 
  -5   9  10      162.31      134.18     52.36 o 
  -4   9  10       31.98       22.39     30.47 o 
  -3   9  10        5.05       17.53     23.28 o 
  -2   9  10        2.33        7.34     22.50 o 
  -1   9  10      102.09      128.19     32.26 o 
 -14   1  11       17.93       27.52     42.21 o 
 -13   1  11        0.74        0.00     24.80 o 
 -12   1  11       28.64       14.57     27.33 o 
 -11   1  11      647.79      712.47     68.14 o 
 -10   1  11     1351.10     1634.12     57.56 o 
  -9   1  11     2331.22     2152.11     62.92 o 
  -8   1  11     2245.53     2353.77     60.54 o 
  -7   1  11     1861.45     2129.93     53.84 o 
  -6   1  11      801.00      549.58     27.74 o 
  -5   1  11      100.10       45.47     12.38 o 
  -4   1  11      408.15      306.39     44.66 o 
  -3   1  11      660.43      732.61     52.85 o 
  -2   1  11     2097.84     1981.56     83.66 o 
  -1   1  11     2764.44     2606.19     51.43 o 
   0   1  11     2081.62     2590.98     42.73 o 
   1   1  11     1540.10     1509.30     37.76 o 
   2   1  11      427.11      464.03     22.74 o 
   3   1  11        5.05        4.77     10.82 o 
   4   1  11      140.97      178.49     22.70 o 
   5   1  11      207.13      198.90     21.91 o 
   6   1  11      244.60      221.61     23.66 o 
 -13   2  11     1601.54     1552.69     99.01 o 
 -12   2  11     1828.07     1747.71    144.03 o 
 -11   2  11     1506.46     1779.31     85.69 o 
 -10   2  11      223.14      174.09     26.53 o 
  -9   2  11       29.65       97.83     20.63 o 
  -8   2  11     1046.99     1033.90     41.80 o 
  -7   2  11     1431.69     1663.46     54.95 o 
  -6   2  11     4453.12     4319.18     75.01 o 
  -5   2  11     3696.95     3453.97     86.24 o 
  -4   2  11     3945.19     4402.28     98.75 o 
  -3   2  11     2680.58     2707.39     98.06 o 
  -2   2  11     1443.32     1260.06     38.68 o 
  -1   2  11       33.27      117.51     17.13 o 
   0   2  11      327.67      242.11     20.77 o 
   1   2  11     1688.87     2110.49     41.09 o 
   2   2  11     2919.42     2931.01     58.73 o 
   3   2  11     3155.86     3204.14     58.28 o 
   4   2  11     1658.43     1854.00     39.93 o 
   5   2  11     1046.93      896.63     31.93 o 
   6   2  11      160.87      118.96     32.68 o 
 -13   3  11       15.05       69.99     31.99 o 
 -12   3  11      163.23      210.70     35.60 o 
 -11   3  11      401.41      421.86     47.67 o 
 -10   3  11      743.01      827.92     67.71 o 
  -9   3  11      609.54      496.32     37.84 o 
  -8   3  11     1026.30     1034.46     46.82 o 
  -7   3  11     1121.34     1223.97     45.00 o 
  -6   3  11      354.58      366.98     35.45 o 
  -5   3  11       22.11      100.54     24.17 o 
  -4   3  11      558.90      578.60     55.06 o 
  -3   3  11     1784.46     2214.61    168.79 o 
  -2   3  11      964.47     1000.01     38.06 o 
  -1   3  11      861.46      825.20     52.02 o 
   0   3  11      634.81      623.34     38.29 o 
   1   3  11       67.61       88.20     17.17 o 
   2   3  11      102.24       60.57     15.02 o 
   3   3  11       10.76       46.78     15.79 o 
   4   3  11       34.86       46.56     18.13 o 
   5   3  11      160.75      144.16     19.13 o 
   6   3  11      399.06      328.37     39.77 o 
 -13   4  11        0.87       24.21     29.94 o 
 -12   4  11        6.22       36.00     28.12 o 
 -11   4  11        9.52       21.50     26.50 o 
 -10   4  11        0.70       17.70     21.85 o 
  -9   4  11      257.05      242.62     41.64 o 
  -8   4  11      251.59      182.91     25.74 o 
  -7   4  11       45.08       71.49     18.75 o 
  -6   4  11      232.22      319.81     88.67 o 
  -5   4  11       75.79       23.89     31.01 o 
  -4   4  11      289.74      163.84     41.60 o 
  -3   4  11      167.49      185.04     38.81 o 
  -2   4  11        9.40       31.63     14.79 o 
  -1   4  11        6.65        0.00     14.45 o 
   0   4  11       23.49       64.89     19.06 o 
   1   4  11        7.04       24.68     16.40 o 
   2   4  11        0.38       22.00     14.26 o 
   3   4  11       14.23       29.06     16.27 o 
   4   4  11      104.54       64.45     19.93 o 
   5   4  11       22.94       30.90     17.03 o 
 -12   5  11      162.33      156.09     34.08 o 
 -11   5  11      703.63      803.39     55.61 o 
 -10   5  11     1353.98     1377.11    101.50 o 
  -9   5  11     1639.95     1693.84     65.48 o 
  -8   5  11     1086.14     1147.94     52.15 o 
  -7   5  11      978.51      845.71     42.16 o 
  -6   5  11      152.11      150.16     26.09 o 
  -5   5  11        1.77       39.23     26.74 o 
  -4   5  11       43.86       33.13     27.62 o 
  -3   5  11      828.83      745.85     59.80 o 
  -2   5  11     1993.32     2197.12     61.58 o 
  -1   5  11     2876.68     3181.35     90.52 o 
   0   5  11     1924.55     1789.45     70.78 o 
   1   5  11     1002.22     1228.14     55.76 o 
   2   5  11      523.46      499.56     41.11 o 
   3   5  11        8.66       12.02     17.84 o 
   4   5  11      163.26       89.95     22.66 o 
 -11   6  11      412.98      472.61     47.96 o 
 -10   6  11      138.50      152.49     42.17 o 
  -9   6  11       14.20       20.21     22.08 o 
  -8   6  11      335.85      251.50     65.30 o 
  -7   6  11     1197.58     1135.97     51.23 o 
  -6   6  11     2586.04     2598.39     81.12 o 
  -5   6  11     2285.63     2460.08    102.74 o 
  -4   6  11     1995.49     2286.71     99.31 o 
  -3   6  11     1168.64     1160.25     62.79 o 
  -2   6  11      144.81      182.87     32.58 o 
  -1   6  11       31.72        6.14     23.53 o 
   0   6  11      462.16      490.95     46.86 o 
   1   6  11      774.37      784.36     52.11 o 
   2   6  11      733.64      663.73     48.24 o 
   3   6  11      803.04      663.17     67.11 o 
  -9   7  11      358.75      334.06     37.81 o 
  -8   7  11      327.46      268.77     59.31 o 
  -7   7  11       90.34      137.26     32.31 o 
  -6   7  11       86.41       81.07     22.90 o 
  -5   7  11       14.24       20.64     20.42 o 
  -4   7  11       60.09       30.51     32.69 o 
  -3   7  11      602.02      632.07     51.10 o 
  -2   7  11     1126.73     1098.97     54.66 o 
  -1   7  11      537.33      644.31     59.65 o 
   0   7  11      304.32      296.87     57.48 o 
   1   7  11       79.73       99.08     29.21 o 
   2   7  11        7.71       20.00     28.03 o 
  -7   8  11       31.45       31.79     23.55 o 
  -6   8  11      221.74      213.33     31.72 o 
  -5   8  11      248.69      322.26     50.54 o 
  -4   8  11       53.50       53.15     24.44 o 
  -3   8  11        2.54        0.00     28.76 o 
  -2   8  11       16.34        0.00     27.98 o 
  -1   8  11        0.11        0.00     30.25 o 
   0   8  11        1.59        0.00     31.89 o 
 -13   0  12      328.19      248.31     51.58 o 
 -12   0  12       28.39       50.95     35.50 o 
 -11   0  12      255.15      268.29     44.58 o 
 -10   0  12     1138.35     1025.03     95.66 o 
  -9   0  12     3715.39     4093.23    213.56 o 
  -8   0  12     4846.17     5378.91    139.58 o 
  -7   0  12     4833.77     4388.19    115.83 o 
  -6   0  12      629.29      742.08     43.61 o 
  -5   0  12      613.53      606.37     36.09 o 
  -4   0  12      534.74      598.53     97.64 o 
  -3   0  12       12.28       38.26     46.43 o 
  -2   0  12     2286.76     2365.51    163.30 o 
  -1   0  12     3634.44     4307.73     95.99 o 
   0   0  12     3397.33     3717.34     90.60 o 
   1   0  12     1760.48     1560.74     66.34 o 
   2   0  12     1253.46     1115.19     39.25 o 
   3   0  12      692.42      631.87     33.89 o 
   4   0  12       50.86       29.20     19.29 o 
   5   0  12       86.70      105.93     39.94 o 
 -13   1  12      571.14      478.28     45.29 o 
 -12   1  12      770.53     1073.19     57.25 o 
 -11   1  12      760.67      727.73     46.53 o 
 -10   1  12      966.33     1129.59     73.59 o 
  -9   1  12      878.66      934.60     44.28 o 
  -8   1  12      272.09      214.99     33.51 o 
  -7   1  12      173.53      206.70     27.27 o 
  -6   1  12     1180.76     1317.80     38.99 o 
  -5   1  12     1733.95     1761.85     59.35 o 
  -4   1  12     1994.77     2050.89     61.02 o 
  -3   1  12     1969.67     2271.51     84.55 o 
  -2   1  12     1160.88     1279.19     46.30 o 
  -1   1  12      190.52      208.63     28.76 o 
   0   1  12       35.71       12.82     10.89 o 
   1   1  12        2.50       21.86     11.94 o 
   2   1  12      245.88      186.70     19.05 o 
   3   1  12      335.33      407.44     25.09 o 
   4   1  12      531.11      559.85     24.82 o 
   5   1  12      528.11      410.43     29.06 o 
 -13   2  12       69.64       82.57     32.31 o 
 -12   2  12        3.71       62.64     27.57 o 
 -11   2  12       15.08       31.99     42.75 o 
 -10   2  12      238.63      284.58     30.71 o 
  -9   2  12       77.19       27.41     19.59 o 
  -8   2  12      188.89      111.99     21.94 o 
  -7   2  12      108.14      131.81     18.84 o 
  -6   2  12       74.99       45.03     21.14 o 
  -5   2  12       52.03      191.28     29.30 o 
  -4   2  12       62.91       36.30     19.49 o 
  -3   2  12      222.34      281.71     38.30 o 
  -2   2  12      344.77      440.07     39.21 o 
  -1   2  12       91.34       54.19     13.73 o 
   0   2  12       45.67       61.14     15.40 o 
   1   2  12      182.48      235.89     21.78 o 
   2   2  12       68.75       56.94     15.37 o 
   3   2  12        1.57       18.00     15.38 o 
   4   2  12       22.82        3.00     16.42 o 
   5   2  12        5.80        6.56     17.58 o 
 -13   3  12      579.22      605.73     83.38 o 
 -12   3  12     1244.74     1196.57     65.69 o 
 -11   3  12      674.43      570.72     47.78 o 
 -10   3  12      358.37      298.20     36.61 o 
  -9   3  12      137.18       95.80     22.48 o 
  -8   3  12       11.35       18.55     17.30 o 
  -7   3  12      148.68      184.35     36.77 o 
  -6   3  12      324.54      354.25     63.87 o 
  -5   3  12     1533.74     1600.98     99.28 o 
  -4   3  12     3465.45     3679.11    109.90 o 
  -3   3  12     2816.26     2591.04     67.33 o 
  -2   3  12     1498.31     1586.81     40.90 o 
  -1   3  12      540.62      541.90     45.16 o 
   0   3  12      140.53       63.97     16.74 o 
   1   3  12      155.78      176.73     21.84 o 
   2   3  12      719.05      728.04     29.60 o 
   3   3  12      781.65      688.46     59.20 o 
   4   3  12      784.64      789.73     53.99 o 
 -12   4  12       59.57       91.81     30.95 o 
 -11   4  12      215.85      271.61     37.35 o 
 -10   4  12      823.53      817.24     78.28 o 
  -9   4  12     1325.69     1166.10     53.51 o 
  -8   4  12     1797.76     1828.74     60.12 o 
  -7   4  12     2877.62     3070.99     72.16 o 
  -6   4  12     2538.76     2601.75    100.40 o 
  -5   4  12     1717.02     1821.66     82.63 o 
  -4   4  12        1.81       57.74     30.01 o 
  -3   4  12      343.07      395.30     45.30 o 
  -2   4  12      875.12      781.63     39.00 o 
  -1   4  12     1752.47     1781.23     57.63 o 
   0   4  12     2256.16     2266.86     56.50 o 
   1   4  12     2356.73     2249.68     86.38 o 
   2   4  12      928.55      953.48     43.28 o 
   3   4  12      114.36      113.64     19.61 o 
   4   4  12        0.98       12.18     26.36 o 
 -11   5  12      667.80      650.38     54.71 o 
 -10   5  12      518.26      417.61     60.00 o 
  -9   5  12       63.57       82.95     31.69 o 
  -8   5  12        7.34        0.69     18.19 o 
  -7   5  12      111.27      140.54     31.87 o 
  -6   5  12      287.59      263.01     43.22 o 
  -5   5  12      374.32      422.89     51.81 o 
  -4   5  12      496.14      622.92     87.83 o 
  -3   5  12      483.88      252.87     60.65 o 
  -2   5  12      449.84      511.79     40.32 o 
  -1   5  12      290.11      265.79     36.09 o 
   0   5  12       18.13       63.23     24.21 o 
   1   5  12        0.82       40.98     23.15 o 
   2   5  12      172.26      115.34     29.26 o 
   3   5  12      362.65      455.68     33.79 o 
 -10   6  12       26.40       57.61     26.35 o 
  -9   6  12       47.08       70.50     25.16 o 
  -8   6  12      324.30      262.99     54.19 o 
  -7   6  12      221.25      170.19     25.09 o 
  -6   6  12       88.57      117.12     36.82 o 
  -5   6  12       32.45        0.00     28.74 o 
  -4   6  12       53.28       73.02     66.75 o 
  -3   6  12      119.37      116.51     29.03 o 
  -2   6  12       13.18       21.66     20.58 o 
  -1   6  12      124.71      101.39     31.26 o 
   0   6  12        0.75        1.07     23.30 o 
   1   6  12        1.13       18.28     24.70 o 
   2   6  12       28.99        7.60     32.28 o 
  -8   7  12       11.93       15.52     22.10 o 
  -7   7  12      203.57      148.51     27.08 o 
  -6   7  12      605.73      542.31     64.94 o 
  -5   7  12      761.44      654.96    174.23 o 
  -4   7  12      966.13     1005.86    193.13 o 
  -3   7  12      805.25      835.46     63.98 o 
  -2   7  12      694.15      580.01     67.84 o 
  -1   7  12      261.50      293.61     70.92 o 
   0   7  12       17.23       25.53     26.95 o 
  -5   8  12      132.66      125.96     64.50 o 
  -4   8  12       15.79        0.00     45.28 o 
  -3   8  12       42.47       66.95     39.54 o 
 -13   1  13      242.93      293.79     37.96 o 
 -12   1  13      194.12      196.74     32.77 o 
 -11   1  13      246.01      240.82     32.45 o 
 -10   1  13        7.96        0.00     19.76 o 
  -9   1  13      154.10      211.03     27.15 o 
  -8   1  13     1116.80     1076.04     42.82 o 
  -7   1  13     1973.44     2025.14     55.15 o 
  -6   1  13     2469.25     2902.36    114.44 o 
  -5   1  13     1598.82     1741.98     79.75 o 
  -4   1  13      547.07      577.21     35.01 o 
  -3   1  13       68.85       49.24     42.05 o 
  -2   1  13       35.59      139.62     34.52 o 
  -1   1  13      550.24      728.68     39.13 o 
   0   1  13     1343.33     1099.36     72.41 o 
   1   1  13     1118.59     1041.53     30.92 o 
   2   1  13      738.33      603.05     28.21 o 
   3   1  13      337.74      298.28     23.57 o 
   4   1  13       96.67       69.24     26.71 o 
 -12   2  13     1597.20     1772.05    161.36 o 
 -11   2  13     1755.88     1596.58     66.76 o 
 -10   2  13     2156.42     2396.28     92.00 o 
  -9   2  13     1545.79     1757.15     56.14 o 
  -8   2  13      716.59      617.50     41.16 o 
  -7   2  13      166.13      273.93     58.02 o 
  -6   2  13        3.14       28.23     20.30 o 
  -5   2  13     1075.99     1018.24     50.31 o 
  -4   2  13     2727.04     2743.39     78.15 o 
  -3   2  13     3649.18     3737.78    109.69 o 
  -2   2  13     2293.29     2592.97     82.11 o 
  -1   2  13     1427.79     1224.57     41.69 o 
   0   2  13      618.44      606.12     43.98 o 
   1   2  13       56.99       63.66     20.92 o 
   2   2  13       16.30       50.97     16.18 o 
   3   2  13      223.27      230.57     23.39 o 
 -12   3  13      257.27      264.11     38.52 o 
 -11   3  13       10.82       16.42     24.11 o 
 -10   3  13       28.85       17.99     25.73 o 
  -9   3  13      224.74      269.67     29.41 o 
  -8   3  13      824.65      860.66     40.68 o 
  -7   3  13     1042.39     1043.07    127.42 o 
  -6   3  13     1592.67     1491.10    136.22 o 
  -5   3  13     1326.39     1358.14    134.24 o 
  -4   3  13      567.00      564.27     42.51 o 
  -3   3  13       27.10       77.16     21.57 o 
  -2   3  13       17.42       29.30     16.81 o 
  -1   3  13       64.11       63.34     16.23 o 
   0   3  13      326.53      257.91     27.32 o 
   1   3  13      576.78      627.84     60.01 o 
   2   3  13      403.93      440.53     31.81 o 
   3   3  13      446.39      371.92     32.61 o 
 -11   4  13      128.35      111.42     27.95 o 
 -10   4  13       73.94       71.79     24.69 o 
  -9   4  13      129.70       90.53     23.15 o 
  -8   4  13      167.15      198.85     24.73 o 
  -7   4  13       48.54       50.27     30.04 o 
  -6   4  13        0.16       54.19     29.53 o 
  -5   4  13        4.36       38.00     47.99 o 
  -4   4  13      184.54      219.71     43.15 o 
  -3   4  13      333.16      256.22     40.35 o 
  -2   4  13       13.00       46.18     18.90 o 
  -1   4  13        1.89       31.06     23.44 o 
   0   4  13       21.74        3.08     17.64 o 
   1   4  13       14.75        0.00     18.89 o 
   2   4  13       56.96       57.29     23.18 o 
 -10   5  13       29.55       64.61     25.17 o 
  -9   5  13      469.70      368.52     50.01 o 
  -8   5  13      777.93      610.32     45.45 o 
  -7   5  13      633.76      652.45     63.27 o 
  -6   5  13      653.74      570.15     58.55 o 
  -5   5  13      365.55      369.78     50.99 o 
  -4   5  13      295.74      250.36     51.33 o 
  -3   5  13      234.08      205.95     42.55 o 
  -2   5  13       17.79       12.91     20.67 o 
  -1   5  13      247.08      206.08     34.76 o 
   0   5  13      565.25      568.73     43.54 o 
   1   5  13      651.78      542.19     43.54 o 
  -9   6  13     1169.70     1108.89     62.80 o 
  -8   6  13      519.20      503.69     44.03 o 
  -7   6  13        9.40       24.56     35.63 o 
  -6   6  13       96.74      119.63     40.02 o 
  -5   6  13      238.50      224.97     44.60 o 
  -4   6  13      370.48      242.41     47.18 o 
  -3   6  13      884.63      881.34     99.66 o 
  -2   6  13     1560.76     1570.45     95.54 o 
  -1   6  13     1342.86     1354.64    115.21 o 
   0   6  13      796.34      735.43     72.21 o 
  -6   7  13      220.16      262.85     52.19 o 
  -5   7  13      169.36      116.77     42.33 o 
  -4   7  13      164.20      177.12     45.78 o 
  -3   7  13       19.55       40.63     38.26 o 
  -2   7  13       29.34       91.00     33.03 o 
 -12   0  14      377.55      426.12     98.31 o 
 -11   0  14      492.04      621.55     62.69 o 
 -10   0  14      367.63      394.11     49.65 o 
  -9   0  14      206.94      231.01     55.38 o 
  -8   0  14       78.90      124.91     30.32 o 
  -7   0  14     1763.22     1791.99    148.77 o 
  -6   0  14     3713.81     4203.44    229.06 o 
  -5   0  14     2676.20     3093.04    197.71 o 
  -4   0  14     2082.04     1995.76    173.71 o 
  -3   0  14     1311.27     1334.00    152.13 o 
  -2   0  14      331.54      191.58     46.04 o 
  -1   0  14       97.98       56.13     39.48 o 
   0   0  14      608.87      594.16     69.01 o 
   1   0  14      617.37      659.85     47.32 o 
   2   0  14      644.08      591.46     49.16 o 
 -12   1  14      155.28      165.65     31.33 o 
 -11   1  14      409.43      412.59     38.49 o 
 -10   1  14      892.73      932.24     47.37 o 
  -9   1  14     1240.44     1385.10     85.04 o 
  -8   1  14      868.14      992.29     40.05 o 
  -7   1  14      635.19      609.58     51.68 o 
  -6   1  14      126.30      158.36     39.88 o 
  -5   1  14        1.12       16.92     19.93 o 
  -4   1  14      202.92      200.37     53.25 o 
  -3   1  14      553.45      563.84     74.91 o 
  -2   1  14     1152.71      922.36     69.67 o 
  -1   1  14     1058.13      846.42     42.91 o 
   0   1  14      589.07      645.28     39.85 o 
   1   1  14      407.20      435.84     30.03 o 
   2   1  14      119.18      137.69     18.97 o 
 -12   2  14       43.41       69.51     32.13 o 
 -11   2  14      129.16       72.34     28.40 o 
 -10   2  14       16.53       38.30     20.95 o 
  -9   2  14       56.88       96.85     38.51 o 
  -8   2  14      112.73       53.24     33.70 o 
  -7   2  14       86.00       68.48     26.25 o 
  -6   2  14      212.86      263.09     32.92 o 
  -5   2  14      171.27      168.44     27.08 o 
  -4   2  14        3.66        0.00     18.44 o 
  -3   2  14       72.33       77.70     20.38 o 
  -2   2  14        5.01        0.00     17.68 o 
  -1   2  14       13.98       23.80     15.26 o 
   0   2  14       28.92       65.27     15.52 o 
   1   2  14        2.47        0.04     16.80 o 
   2   2  14       51.28       81.19     22.77 o 
 -11   3  14      607.11      558.66     45.42 o 
 -10   3  14      978.13      948.89     49.61 o 
  -9   3  14     1072.29     1068.22    110.82 o 
  -8   3  14      884.01     1034.91     71.12 o 
  -7   3  14      456.45      603.31     55.38 o 
  -6   3  14      145.69      123.40     32.27 o 
  -5   3  14        8.84       19.53     25.46 o 
  -4   3  14      188.73      227.40     51.32 o 
  -3   3  14      516.69      593.60     39.90 o 
  -2   3  14      453.39      381.20     33.85 o 
  -1   3  14      603.93      461.60     30.21 o 
   0   3  14      404.56      347.90     28.94 o 
   1   3  14      222.91      251.33     27.46 o 
 -10   4  14       37.76       44.03     27.23 o 
  -9   4  14      160.44      210.55     26.82 o 
  -8   4  14      313.92      233.34     64.67 o 
  -7   4  14      611.53      618.48     58.73 o 
  -6   4  14     1293.43     1268.44     75.72 o 
  -5   4  14     1860.81     1941.58     90.26 o 
  -4   4  14     1555.57     1735.36    225.67 o 
  -3   4  14      573.25      547.46     53.18 o 
  -2   4  14      186.66      131.40     36.07 o 
  -1   4  14       29.78       24.09     19.52 o 
   0   4  14       51.55       56.02     23.93 o 
   1   4  14      348.34      401.93     39.46 o 
  -9   5  14      718.00      738.34     41.61 o 
  -8   5  14      374.17      290.10     50.33 o 
  -7   5  14      204.59      158.00     41.34 o 
  -6   5  14        2.69       37.13     33.42 o 
  -5   5  14       50.19       31.33     31.44 o 
  -4   5  14       97.21      151.94     51.56 o 
  -3   5  14      139.01      135.27     38.63 o 
  -2   5  14      331.88      160.90     40.99 o 
  -1   5  14      475.93      476.93     61.95 o 
  -7   6  14      114.34      151.74     46.69 o 
  -6   6  14      132.26       37.32     36.01 o 
  -5   6  14       10.13       11.33     33.58 o 
  -4   6  14        0.25       25.36     32.23 o 
  -3   6  14       34.93        0.00     32.57 o 
 -11   1  15      866.26      904.12     50.19 o 
 -10   1  15      398.83      406.72     35.06 o 
  -9   1  15       40.71       51.61     20.02 o 
  -8   1  15       15.58       42.68     25.34 o 
  -7   1  15      184.25      208.57     31.33 o 
  -6   1  15      344.87      353.82     32.93 o 
  -5   1  15      364.04      309.27     64.18 o 
  -4   1  15      394.40      379.24     69.73 o 
  -3   1  15      611.92      533.16     59.09 o 
  -2   1  15      594.26      576.70     51.60 o 
  -1   1  15      283.92      343.75     63.27 o 
   0   1  15       75.84       84.60     26.17 o 
   1   1  15        5.94       10.42     30.35 o 
 -10   2  15      377.80      437.41     37.77 o 
  -9   2  15      999.57      961.68     88.15 o 
  -8   2  15     1525.62     1598.56    107.28 o 
  -7   2  15     1368.91     1517.27     66.89 o 
  -6   2  15     1041.05      942.21     52.33 o 
  -5   2  15      402.44      432.99     37.52 o 
  -4   2  15       19.23       15.83     26.35 o 
  -3   2  15       80.93       70.80     21.14 o 
  -2   2  15      384.03      314.04     29.33 o 
  -1   2  15      625.83      621.33     30.87 o 
   0   2  15      815.99      697.46     40.19 o 
 -10   3  15      100.57       66.81     24.49 o 
  -9   3  15       74.06       83.95     36.32 o 
  -8   3  15       30.23       16.61     30.09 o 
  -7   3  15       31.02       34.36     30.18 o 
  -6   3  15      176.66      220.46     91.86 o 
  -5   3  15      654.73      620.45     53.91 o 
  -4   3  15     1043.62     1034.77     61.87 o 
  -3   3  15      793.41      805.79     56.03 o 
  -2   3  15      315.32      276.90     33.57 o 
  -1   3  15      111.26       66.20     23.55 o 
  -9   4  15        0.61       19.65     35.25 o 
  -8   4  15        2.50        0.00     31.39 o 
  -7   4  15        0.05       60.41     50.29 o 
  -6   4  15       14.57       20.79     30.18 o 
  -5   4  15        2.04       34.07     30.06 o 
  -4   4  15        1.44       71.44     32.37 o 
  -3   4  15       14.18       33.27     29.26 o 
  -2   4  15       29.13       37.96     31.10 o 
  -6   5  15      457.47      501.39     59.80 o 
  -5   5  15      622.00      529.10     59.71 o 
  -4   5  15      553.41      526.79     96.32 o 
  -9   0  16      827.45      957.95     59.73 o 
  -8   0  16      507.75      648.93    118.93 o 
  -7   0  16       67.13       33.14     65.36 o 
  -6   0  16       38.00        8.00     64.56 o 
  -5   0  16       70.66        4.14     70.43 o 
  -4   0  16      200.47      246.73     94.88 o 
  -3   0  16      655.31      560.43     76.47 o 
  -2   0  16     1235.34     1246.43    105.44 o 
  -9   1  16      235.43      176.60     35.15 o 
  -8   1  16      310.94      370.79     57.78 o 
  -7   1  16      256.81      270.63     61.77 o 
  -6   1  16      342.51      175.53     59.96 o 
  -5   1  16      392.74      412.60     73.13 o 
  -4   1  16      244.52      173.82     69.88 o 
  -3   1  16       49.51       47.66     44.11 o 
  -2   1  16        6.34       22.82     30.91 o 
  -9   2  16        2.02        0.00     30.98 o 
  -8   2  16        7.51       23.64     29.14 o 
  -7   2  16        0.10       36.75     30.94 o 
  -6   2  16        6.60       12.68     26.66 o 
  -5   2  16        3.59       36.29     23.16 o 
  -4   2  16        5.75        5.55     34.49 o 
  -3   2  16        1.19        7.03     36.48 o 
  -2   2  16        2.61        7.88     29.80 o 
  -7   3  16      720.46      793.72     62.50 o 
  -6   3  16      781.03      695.39     56.80 o 
  -5   3  16      771.06      680.52     53.03 o 
  -4   3  16      335.31      297.77     40.34 o 
                                                 
